# Supplementary material for: Factorial and network structure of the Reynolds Adolescent Depression Scale (RADS-2) in Peruvian adolescents
Source: PLoS One. 2023 May 25;18(5):e0286081. doi: 10.1371/journal.pone.0286081 (PMC10212103; doi:10.1371/journal.pone.0286081)
Supplement: S1 Data — (CSV) [file pone.0286081.s001.csv]

age	sex	A1	A2	A3	A4	A5	A6	A7	A8	A9	A10	A11	A12	A13	A14	A15	A16	A17	A18	A19	A20	A21	A22	A23	A24	A25	A26	A27	A28	A29	A30
16	1	2	4	3	3	2	1	2	2	2	3	2	2	2	2	3	3	2	2	3	2	2	3	3	1	3	3	2	4	4	1
16	1	3	2	3	3	2	3	3	4	3	2	2	2	3	3	2	3	3	3	3	3	2	3	2	3	2	4	2	3	3	4
15	1	4	1	1	1	3	1	1	1	1	3	1	3	1	1	1	1	1	1	1	1	1	3	3	3	3	1	1	1	3	1
15	1	3	3	1	2	3	2	2	2	2	2	2	4	2	1	2	2	1	3	2	1	1	2	2	1	3	1	1	4	3	2
15	1	3	2	2	1	2	1	1	1	1	4	2	3	1	1	1	2	1	1	2	2	1	2	4	1	4	2	1	2	3	1
15	1	3	2	2	1	2	2	3	2	1	3	1	3	1	1	2	1	2	2	3	1	2	2	3	2	3	2	2	2	2	2
15	1	3	1	2	1	2	3	1	1	1	3	2	2	3	2	2	3	2	3	3	2	2	1	1	2	2	2	1	2	2	3
15	1	4	3	2	1	2	1	1	2	1	2	1	3	2	1	1	1	1	1	1	1	1	1	1	3	4	1	1	4	3	4
15	1	2	3	4	2	1	4	3	2	3	2	3	2	1	1	1	3	3	4	3	2	2	3	2	4	4	4	4	4	1	2
15	1	4	4	3	1	2	1	1	1	1	4	1	2	1	1	1	1	1	1	1	1	1	2	3	1	2	1	1	2	3	1
15	1	4	2	1	1	4	2	1	1	1	4	1	4	1	1	1	3	1	2	1	1	1	2	4	3	4	1	1	3	3	2
15	1	1	2	3	4	1	4	4	4	4	4	1	1	4	4	4	2	4	4	4	4	4	2	3	3	4	1	2	4	2	4
15	1	4	4	3	4	4	1	2	2	1	2	1	4	1	1	3	1	1	2	1	1	1	1	1	1	2	2	1	2	1	3
13	1	4	4	2	3	3	1	2	1	2	3	2	4	1	2	2	2	2	3	1	1	2	3	3	3	3	3	2	2	2	3
14	1	4	4	1	1	1	1	1	1	1	3	1	4	1	1	1	1	1	1	1	1	1	1	2	1	3	1	1	1	4	1
15	1	4	4	1	1	3	1	1	1	1	3	1	3	1	1	1	1	4	1	1	1	1	3	2	1	3	1	2	1	3	2
15	1	3	4	1	2	1	1	1	1	1	3	3	1	1	1	1	1	1	3	1	1	1	3	1	1	4	1	1	1	3	2
14	1	3	1	1	1	4	1	1	1	1	3	1	1	1	1	1	1	1	1	1	1	1	1	3	1	3	1	1	2	1	2
14	1	4	3	1	1	3	2	2	2	3	4	1	3	2	1	2	1	2	1	2	2	1	1	3	1	4	1	2	3	3	2
14	1	3	2	2	1	1	2	2	1	2	4	2	2	1	1	1	2	2	1	1	1	1	2	3	3	4	2	3	4	3	2
14	1	2	2	3	1	2	2	2	2	2	1	2	2	2	1	2	2	2	2	2	2	2	2	2	1	3	2	1	2	1	1
14	1	4	4	1	1	2	1	1	1	1	4	2	3	1	1	1	2	1	1	2	1	1	3	4	1	4	1	2	2	4	2
16	1	3	2	1	1	2	1	2	2	3	4	2	4	1	1	2	1	1	2	1	1	1	2	4	1	4	1	2	3	4	2
14	1	4	2	1	1	3	1	1	1	1	3	2	3	1	1	1	1	1	1	1	1	1	2	3	3	1	1	1	1	3	1
14	1	3	3	1	2	2	1	1	1	1	4	2	3	1	1	1	3	3	2	2	2	1	3	1	1	3	3	1	4	1	1
15	1	4	3	2	1	4	1	1	1	1	3	1	4	1	1	1	1	2	2	1	1	1	1	3	4	4	1	1	4	4	1
14	1	4	2	3	3	4	2	2	2	3	4	2	4	2	2	3	1	2	1	1	2	1	3	4	1	4	1	2	1	1	2
14	1	3	2	1	2	3	1	1	2	2	4	2	2	1	1	2	2	3	2	2	1	1	3	2	2	3	2	2	3	4	1
14	1	4	3	1	1	3	2	1	1	1	4	1	4	1	1	1	1	2	1	2	1	1	3	4	1	4	2	1	3	4	1
14	1	4	3	3	1	4	2	3	2	3	2	1	3	1	3	1	3	4	2	2	3	2	2	3	1	2	4	3	1	3	2
14	1	1	3	4	1	4	4	1	1	2	2	1	2	1	3	3	4	4	4	1	2	2	4	2	2	2	2	2	1	3	2
15	1	4	2	1	1	4	1	1	1	1	4	1	4	1	1	1	1	1	1	1	1	2	2	4	1	4	1	1	2	3	1
15	1	3	2	2	1	3	1	1	1	1	3	1	4	1	1	1	1	1	3	1	1	1	2	3	2	4	2	1	2	4	1
15	1	3	3	3	1	1	1	1	1	1	2	1	2	1	1	1	2	1	2	1	1	1	3	2	1	2	2	3	3	3	1
14	1	4	2	2	1	3	1	1	1	1	4	2	4	1	1	1	1	1	2	1	1	1	1	4	1	4	1	1	1	4	3
14	1	4	3	2	1	3	1	2	1	1	4	4	3	1	1	2	2	2	3	2	1	1	2	4	1	4	2	1	3	4	1
15	1	3	4	4	1	1	1	1	1	3	1	4	1	1	1	1	1	1	1	1	4	1	1	1	3	4	1	1	1	4	1
14	1	4	4	2	1	4	1	1	1	1	3	1	1	1	1	1	1	1	1	1	1	1	2	3	1	4	3	1	1	3	2
14	1	4	2	1	1	4	2	2	1	2	3	1	4	1	1	1	2	3	2	3	1	2	4	4	1	4	2	2	3	4	3
15	1	4	2	1	1	3	2	1	1	1	4	1	3	1	1	1	1	1	2	1	1	1	2	4	1	4	2	1	2	3	2
14	1	4	4	1	1	4	1	1	1	1	4	1	4	1	1	1	1	1	1	1	2	2	2	4	2	4	1	1	1	4	1
14	1	2	4	1	1	3	1	2	1	1	1	2	1	1	1	1	1	1	1	2	1	1	4	1	4	1	2	1	4	4	1
14	1	3	3	2	3	4	1	3	3	2	4	2	4	2	1	1	1	2	2	2	2	1	1	4	3	4	2	2	1	3	1
15	1	4	3	3	1	4	1	4	4	2	4	1	1	1	1	1	2	1	3	1	1	1	4	4	1	4	4	3	2	4	3
14	1	4	2	1	1	4	1	1	1	1	3	1	4	1	1	1	1	1	1	1	1	1	2	4	1	4	1	1	2	4	1
17	1	4	3	3	1	1	2	1	1	1	2	1	3	2	1	1	2	2	1	1	1	1	2	3	1	3	2	1	3	3	2
17	1	4	3	1	1	3	1	3	3	2	1	1	3	1	1	1	3	3	3	3	3	1	3	1	1	1	3	1	1	4	1
15	1	4	2	4	1	4	2	1	1	3	4	2	4	1	1	1	1	2	3	1	2	1	4	4	3	4	2	2	3	4	3
16	1	4	3	1	2	3	2	1	3	3	3	3	3	2	2	2	2	3	3	3	2	3	3	3	3	4	3	3	3	4	3
17	1	4	2	1	1	4	1	2	1	1	4	1	4	1	1	1	3	1	1	1	1	1	1	3	1	2	1	1	1	4	1
16	1	4	1	3	1	1	1	1	1	1	4	2	4	1	1	1	1	1	4	1	1	1	1	4	2	4	2	2	2	4	1
15	1	3	3	2	1	3	1	2	2	2	4	1	2	2	1	2	2	3	1	1	1	1	2	3	2	4	2	1	2	3	1
16	1	2	4	2	2	2	1	2	2	2	3	1	4	3	1	1	2	2	1	1	1	1	2	2	1	4	1	1	1	2	1
16	1	4	3	1	1	2	1	2	1	1	3	1	4	1	1	1	1	2	1	1	1	1	2	3	2	3	2	3	2	4	2
16	1	3	2	4	3	1	2	2	2	4	3	2	3	1	1	3	4	4	4	3	4	4	1	3	4	4	1	3	4	4	4
16	1	4	3	2	1	4	1	2	2	1	3	2	4	1	1	3	2	2	3	2	2	2	3	4	1	4	2	2	3	4	2
16	1	4	3	1	1	1	1	1	1	1	3	2	4	1	1	1	3	3	3	3	1	1	2	3	1	3	2	1	2	4	1
17	1	3	2	1	1	2	2	2	2	2	1	1	3	2	1	2	2	2	2	1	2	2	2	2	1	3	3	1	2	3	2
14	1	4	4	1	1	4	1	2	1	1	4	1	4	1	2	1	1	2	1	4	1	1	2	4	1	4	1	1	1	4	4
14	1	4	3	3	2	4	2	2	2	1	4	2	3	3	2	2	2	1	2	2	1	1	3	3	4	3	4	1	2	4	2
15	1	4	3	2	1	3	1	1	2	1	3	1	2	3	1	2	1	2	3	3	3	2	1	1	1	1	1	2	3	2	2
14	1	3	2	1	1	4	1	2	2	1	1	4	3	3	1	1	2	1	1	3	1	1	1	1	3	1	4	4	1	3	4
15	1	4	4	4	3	4	4	4	4	4	4	2	2	4	2	2	2	4	2	4	4	4	4	1	4	2	2	2	2	4	4
14	1	3	3	2	2	2	1	3	3	1	4	1	4	1	1	1	2	2	4	1	1	1	2	3	2	4	4	2	2	2	1
14	1	3	4	2	1	1	2	1	3	2	1	4	1	3	1	1	1	2	2	3	3	2	1	3	4	1	4	2	1	3	2
14	1	2	3	2	2	1	1	1	1	1	3	1	1	1	1	1	1	1	1	1	1	1	1	3	2	1	1	1	1	2	1
14	1	4	1	1	1	3	1	1	1	1	2	1	4	1	1	2	1	1	2	2	1	1	2	1	1	3	2	1	2	3	1
14	1	3	4	3	1	3	3	3	2	2	3	1	4	1	1	2	2	1	2	1	1	1	2	4	2	3	2	2	3	4	2
15	1	4	3	3	2	2	2	2	2	2	2	3	3	3	3	3	3	2	2	2	2	2	2	2	2	2	2	2	2	3	3
14	1	4	2	2	3	3	2	2	2	2	2	1	3	2	1	2	2	2	2	4	2	2	3	3	3	3	3	3	2	3	3
14	1	4	2	1	1	4	1	1	1	1	3	1	4	1	1	1	1	1	1	1	1	1	1	3	1	3	1	1	3	3	3
15	1	3	2	1	1	4	1	1	1	1	4	2	4	2	1	1	2	1	2	2	1	1	2	4	1	4	3	1	2	2	2
17	1	4	4	3	1	4	1	1	1	1	4	2	4	1	1	2	1	3	2	1	1	3	2	4	2	4	4	2	1	4	2
15	1	4	4	2	3	2	3	1	1	1	4	1	3	2	1	1	2	1	3	2	1	1	3	4	1	4	2	2	3	4	2
16	1	3	4	2	1	3	2	2	1	2	3	1	3	1	1	2	2	2	3	1	1	1	2	4	1	4	3	2	3	4	2
16	1	4	4	3	2	4	2	3	2	1	3	2	1	3	1	2	3	3	3	3	1	1	3	2	2	4	4	1	2	4	1
15	1	3	3	3	2	3	1	2	1	1	4	2	3	1	1	1	1	1	2	1	1	1	2	3	1	4	2	3	2	3	2
14	1	4	4	1	1	4	1	1	1	1	3	3	4	1	1	1	1	2	1	1	1	1	2	3	1	3	1	2	2	3	1
14	1	4	2	2	1	2	1	1	2	2	3	3	3	2	1	1	2	2	2	2	2	2	2	3	2	3	2	2	2	4	2
15	1	4	2	1	1	2	2	2	1	1	3	2	3	1	1	1	1	1	2	1	1	2	2	3	2	3	2	2	2	3	1
15	1	4	2	1	3	3	1	1	1	2	4	3	3	2	1	4	2	1	2	1	1	2	3	2	4	4	2	1	2	3	3
15	1	4	3	1	4	3	1	3	2	4	3	3	4	2	1	3	1	1	3	1	1	1	3	4	1	3	3	3	1	3	1
14	1	4	3	2	1	4	4	1	3	1	4	1	4	1	1	3	1	1	1	1	1	1	1	4	3	4	1	1	1	4	1
15	1	4	1	1	1	3	1	1	2	1	3	1	4	1	1	1	1	1	1	1	1	1	2	1	1	2	2	1	2	2	1
14	1	4	2	1	1	4	1	1	1	1	3	3	4	1	1	2	2	2	2	3	1	1	2	4	1	4	2	3	2	3	1
15	1	4	4	3	3	3	3	3	3	3	3	3	4	4	4	4	3	4	4	4	4	3	4	4	3	4	4	4	4	4	3
15	1	3	4	4	2	2	3	2	2	1	3	2	3	2	1	3	1	4	3	2	2	1	4	3	3	3	2	1	3	3	2
14	1	4	3	2	2	4	1	3	2	2	3	2	3	1	1	1	2	2	2	3	2	2	3	2	2	4	2	1	2	4	1
14	1	1	1	1	1	1	1	1	1	1	2	1	4	1	1	1	1	1	1	1	1	1	1	2	1	2	1	1	2	4	1
14	1	4	3	1	1	2	1	1	1	1	4	1	2	1	1	1	1	2	3	1	1	1	2	3	1	4	2	1	2	1	1
16	1	3	4	4	1	4	3	2	2	3	3	1	3	1	1	3	2	2	2	1	1	3	3	3	1	3	2	2	2	4	4
15	1	3	2	3	2	1	3	3	2	3	3	3	2	3	2	1	3	4	4	3	3	3	3	3	2	3	3	1	4	4	4
15	1	4	3	1	1	4	2	1	1	1	4	2	4	1	1	2	3	2	2	2	1	1	3	4	2	4	2	3	1	4	1
15	1	4	3	3	1	4	2	2	2	1	3	1	4	1	1	1	1	1	1	2	1	1	2	3	1	4	2	1	3	4	2
16	1	4	1	2	1	3	2	3	2	1	4	1	4	1	1	2	1	1	1	2	1	1	2	2	4	4	4	1	1	4	2
14	1	4	3	1	1	4	1	2	3	1	4	2	4	1	1	2	3	2	3	3	1	1	3	4	2	4	2	2	2	4	1
16	1	3	3	3	1	2	3	2	2	3	4	2	4	1	1	4	3	3	3	2	2	3	4	2	2	4	3	2	4	4	2
15	1	3	2	1	1	2	3	2	1	1	3	3	4	1	1	2	2	1	4	2	1	1	3	4	2	4	3	2	3	3	1
16	1	4	3	1	1	3	1	2	1	1	4	2	4	1	1	3	2	2	3	3	1	1	3	4	4	3	2	2	3	3	2
15	1	4	3	2	1	1	2	1	1	1	3	1	3	2	1	1	3	2	3	2	1	2	3	2	4	4	2	2	3	3	2
15	1	4	3	3	1	3	2	2	1	1	4	1	3	1	1	1	1	1	2	2	1	1	2	3	1	4	1	1	3	4	1
15	1	4	3	1	1	3	1	1	1	1	4	1	3	1	1	1	1	1	3	1	1	1	3	4	1	4	1	1	3	3	1
15	1	2	3	2	1	2	3	4	2	2	2	3	2	3	1	1	3	4	2	3	2	3	3	1	2	4	2	3	1	2	3
15	1	3	2	3	1	2	3	3	2	1	3	1	3	1	1	1	1	3	2	1	1	2	2	3	1	2	3	2	2	3	3
15	1	4	4	2	1	4	1	1	1	1	3	2	4	1	1	2	1	4	1	3	1	2	2	2	2	4	3	1	3	4	1
15	1	4	3	1	1	2	1	1	1	1	3	1	3	1	1	1	1	1	1	1	1	1	1	3	1	3	1	1	3	2	1
17	1	4	1	1	1	4	1	1	1	2	4	1	4	1	3	1	2	1	3	1	1	1	3	4	1	4	3	1	4	1	1
16	1	3	2	3	3	2	4	3	2	3	3	2	2	4	3	2	2	3	2	3	3	2	2	2	2	4	3	2	3	3	4
15	1	2	3	3	2	2	3	3	2	2	3	3	3	2	1	3	1	2	3	1	2	2	3	2	4	3	2	2	3	4	3
18	1	4	3	4	4	4	2	1	1	3	4	1	4	4	1	1	1	2	4	1	1	1	3	4	4	4	3	2	2	4	2
16	1	4	2	3	1	3	1	3	2	2	3	1	4	1	1	3	2	2	1	2	1	1	2	2	1	3	3	1	3	4	2
18	1	4	4	3	2	4	1	2	2	2	3	2	4	1	1	1	2	2	2	1	2	2	3	4	3	4	3	3	3	4	3
17	1	4	3	1	1	4	1	1	1	1	3	1	4	1	1	1	1	2	1	1	1	1	3	3	2	4	2	1	2	4	1
17	1	4	2	1	1	4	1	1	2	1	4	2	4	1	1	1	2	1	3	1	1	1	2	3	2	4	2	2	3	4	1
16	1	4	4	1	1	4	1	2	1	1	2	1	4	1	1	1	2	1	1	1	1	1	1	3	1	1	1	1	2	4	2
17	1	4	2	3	1	2	1	1	1	1	4	1	4	1	1	1	1	1	1	1	1	1	1	4	1	4	1	1	1	4	1
18	1	2	4	3	1	1	2	2	1	1	3	1	1	2	1	4	1	4	1	1	1	3	3	3	3	2	4	1	1	3	4
16	1	3	3	2	1	2	1	2	1	1	4	2	3	2	1	1	1	1	3	2	1	1	3	4	3	4	2	4	2	3	1
18	1	4	4	2	1	3	1	1	1	1	3	1	4	1	1	1	1	2	2	1	1	3	4	3	1	3	3	2	4	4	2
18	1	4	2	1	1	2	1	2	1	2	4	2	4	1	1	1	2	2	2	1	1	1	2	3	1	4	2	2	2	4	1
16	1	3	4	2	1	4	1	2	2	1	4	1	3	1	1	1	1	1	1	1	1	1	2	3	1	4	2	1	2	3	1
16	1	4	3	3	3	3	3	3	3	3	3	3	3	3	3	3	3	3	3	3	3	3	3	3	3	3	3	3	3	3	3
13	1	4	3	1	2	3	2	2	2	1	1	1	3	1	1	1	1	2	3	2	1	1	2	3	1	4	3	1	2	2	1
16	1	4	2	4	1	3	2	3	3	2	4	2	4	1	1	3	3	4	3	1	1	1	3	2	1	4	2	3	3	3	2
17	1	4	3	2	1	2	2	2	1	2	4	1	3	1	1	1	1	2	2	2	2	2	1	4	2	4	2	2	2	4	2
18	1	4	2	1	2	4	1	1	1	1	4	2	3	1	2	1	2	1	2	2	2	2	1	4	2	3	2	2	3	4	3
18	1	3	3	4	1	3	1	4	3	3	4	2	2	1	2	3	2	2	2	1	2	1	4	4	2	4	3	3	2	4	3
16	1	4	3	1	1	3	1	1	1	1	1	3	3	1	1	1	2	2	1	1	1	1	2	2	4	2	2	1	3	3	2
16	1	4	4	2	1	3	2	1	1	3	4	1	3	2	1	2	2	3	1	2	2	1	2	3	3	4	2	1	1	4	2
15	1	4	3	3	2	4	1	2	2	3	4	1	4	2	2	3	3	2	2	3	2	3	1	3	2	4	1	1	1	3	1
17	1	4	3	1	1	3	1	2	1	2	4	1	4	1	1	2	2	3	1	1	1	1	2	4	2	4	2	1	2	4	2
18	1	3	4	1	1	2	1	1	1	1	3	1	3	1	1	1	1	2	2	2	1	1	3	1	1	4	1	2	1	2	1
17	1	3	2	1	1	1	1	2	1	2	4	1	3	1	1	1	2	2	2	1	2	1	2	2	3	4	2	1	1	3	2
16	1	3	3	4	2	3	3	3	3	3	3	2	3	2	1	2	3	4	4	2	3	3	3	2	4	3	4	4	4	3	2
17	1	4	3	3	1	2	1	2	1	1	3	2	3	1	1	1	2	1	1	1	1	1	1	3	1	3	2	2	2	4	1
16	1	3	4	1	1	3	1	2	2	1	4	3	1	2	1	1	2	2	2	1	2	2	2	3	3	2	2	4	2	3	2
16	1	3	4	2	1	1	1	2	1	1	3	1	3	1	1	1	2	1	2	1	1	1	1	2	1	3	1	1	2	3	1
15	1	1	2	3	1	3	3	3	1	2	1	1	3	2	1	1	1	3	2	3	1	3	2	2	1	3	1	1	4	1	4
16	1	3	3	3	1	3	1	2	2	1	3	2	4	2	1	1	1	3	1	1	4	1	3	3	3	3	3	2	2	3	3
15	1	4	3	1	1	3	1	1	1	1	3	1	3	1	1	1	1	1	1	1	1	1	1	3	1	3	1	1	1	4	1
14	1	3	3	1	2	4	2	2	1	2	1	3	4	2	1	3	2	3	2	3	1	3	1	4	2	4	4	2	1	4	3
16	1	3	1	2	1	3	2	2	2	1	4	1	4	1	1	3	2	1	3	2	2	1	3	3	1	4	2	3	3	4	2
15	1	4	4	2	1	3	1	1	1	1	3	1	3	1	1	1	2	1	2	2	2	2	2	3	1	3	2	1	2	3	1
16	1	3	3	4	1	1	4	4	4	4	3	2	3	4	4	4	4	4	3	3	4	4	4	3	3	2	4	2	4	3	4
16	1	2	3	1	2	3	2	1	1	2	4	3	3	2	2	3	2	2	2	2	2	2	4	4	3	2	1	2	2	4	3
16	1	4	4	4	2	3	1	1	2	1	4	1	4	1	1	1	1	2	1	1	1	1	2	3	1	1	1	3	4	4	3
15	1	3	4	3	3	3	2	3	3	3	4	2	4	3	3	2	2	3	2	2	2	2	3	3	2	4	3	1	2	2	3
15	1	1	2	4	2	1	4	4	3	4	4	2	1	3	2	2	4	4	1	4	4	3	2	2	4	4	3	1	4	4	4
16	1	3	3	1	4	4	3	4	3	3	4	3	4	3	4	4	2	2	2	2	4	2	2	2	2	3	3	3	2	3	2
17	1	1	2	4	3	2	3	4	3	4	3	3	2	2	3	3	3	4	4	4	4	4	4	3	3	3	3	2	3	3	3
15	1	4	3	2	3	1	1	2	2	2	4	3	4	1	1	1	2	1	2	1	1	1	3	4	1	4	2	1	1	4	2
15	1	4	2	1	1	3	2	1	1	1	3	1	3	1	1	1	1	1	1	1	1	1	1	4	1	4	2	1	1	3	2
16	1	4	3	2	1	3	2	2	1	1	4	1	4	1	1	1	2	2	2	2	1	1	3	3	2	4	2	4	4	4	2
16	1	3	4	3	3	2	1	3	2	3	4	2	4	1	2	2	3	2	3	2	2	2	3	3	3	4	3	2	3	4	2
18	1	4	2	3	4	4	3	3	3	2	4	2	4	2	1	1	1	2	4	1	1	1	2	4	3	4	3	2	3	4	3
17	1	4	3	2	2	3	1	2	3	4	1	3	3	1	1	3	1	2	2	4	1	3	2	1	2	3	4	3	2	4	2
16	1	3	2	1	1	4	1	2	1	1	3	2	3	2	1	2	1	2	1	2	1	1	1	3	1	3	2	1	1	4	2
16	1	3	4	3	2	4	1	2	2	1	4	1	3	2	1	3	2	3	2	2	1	1	3	3	2	4	3	1	2	3	1
16	1	3	4	2	2	4	2	1	1	1	4	2	3	2	1	1	2	2	1	1	1	1	2	4	1	4	3	2	3	4	3
17	1	3	3	2	1	4	1	1	2	1	2	3	4	1	1	1	2	1	3	2	1	2	3	3	2	3	3	1	2	3	2
16	1	3	4	2	1	4	2	3	2	1	4	2	4	1	1	2	2	2	3	1	1	1	3	3	2	4	3	3	3	4	2
16	1	2	3	2	1	2	3	3	3	3	4	1	2	2	2	3	3	2	3	3	3	2	3	2	4	4	3	4	4	3	2
17	1	3	4	3	1	2	2	1	4	3	4	2	3	4	3	2	3	3	4	4	4	2	3	1	4	1	3	4	3	1	2
18	1	3	3	1	1	2	1	1	1	1	3	1	3	1	1	2	1	2	1	1	1	1	2	3	1	3	2	1	2	3	2
17	1	2	3	4	4	2	4	4	4	4	1	3	1	4	3	2	4	4	3	4	4	3	4	4	4	1	4	3	4	2	4
16	1	3	4	2	1	2	4	3	2	1	4	2	3	1	4	1	2	1	3	2	1	1	2	4	2	4	1	1	3	3	1
18	1	3	2	4	2	3	2	4	1	1	3	2	1	3	2	1	1	1	2	2	3	4	4	2	1	1	2	4	2	4	2
16	1	3	2	3	2	1	2	3	2	2	2	3	3	4	1	2	2	2	4	2	1	2	2	2	4	4	4	4	4	3	3
16	1	4	1	2	1	4	1	1	1	1	3	2	4	1	1	1	1	1	1	1	1	1	1	3	1	3	1	2	2	4	1
15	1	4	4	1	1	4	1	1	1	1	1	1	1	1	1	1	1	1	1	1	1	1	1	1	1	3	1	1	1	2	1
14	1	4	3	2	1	3	2	3	2	3	2	1	4	2	1	2	3	2	3	2	1	2	3	3	4	2	2	1	2	3	2
14	1	4	4	3	1	3	2	1	1	2	4	4	3	2	1	1	1	1	1	1	1	1	1	1	1	1	1	1	1	1	2
14	1	4	4	1	1	4	1	1	1	1	4	1	4	1	1	1	1	1	1	1	1	1	1	4	1	4	1	1	3	2	1
14	1	4	3	2	1	1	1	2	1	1	4	1	3	1	1	1	2	2	2	1	1	1	2	3	2	4	2	1	2	4	1
14	1	4	3	1	1	4	2	1	1	1	4	2	4	1	1	1	2	3	3	1	1	1	2	4	1	4	2	1	2	4	2
14	1	4	3	4	3	2	2	2	2	3	1	3	4	4	4	3	2	2	2	1	2	3	2	1	2	2	2	3	2	4	2
15	1	4	3	1	1	4	1	1	2	1	4	1	4	1	1	2	1	1	1	1	1	1	2	2	1	4	2	1	2	2	1
14	1	3	2	3	1	3	2	3	2	1	4	3	3	1	1	2	3	2	3	2	1	1	4	3	3	4	3	3	4	3	2
14	1	3	3	2	1	3	2	3	1	1	3	2	4	1	1	1	1	4	3	1	1	1	3	3	4	4	3	1	2	3	2
14	1	3	4	4	1	1	3	3	2	3	2	1	2	1	2	2	3	2	2	3	2	3	3	1	2	3	2	2	3	3	3
14	1	4	3	2	1	4	1	2	1	1	3	1	3	1	1	2	2	2	1	1	1	1	3	3	1	3	2	2	2	2	1
14	1	3	4	3	3	2	2	3	3	4	3	3	2	3	3	3	2	4	4	4	3	4	2	3	1	4	3	3	3	4	4
15	1	3	3	3	3	3	2	3	3	4	3	3	3	2	3	3	3	3	3	3	3	3	3	2	3	3	3	3	3	3	3
14	1	4	1	2	1	3	2	1	2	1	2	1	4	1	1	3	3	1	1	1	2	3	1	2	2	1	3	1	3	1	3
15	1	4	2	1	1	4	1	1	1	1	4	1	4	1	1	1	1	1	3	1	1	1	3	2	2	4	3	1	4	3	1
14	1	3	2	2	1	2	3	3	2	3	2	3	3	1	2	2	2	4	3	1	3	3	3	2	4	3	2	3	3	2	1
14	1	4	4	2	1	4	1	2	3	3	3	3	3	3	1	3	1	1	2	3	1	2	4	4	1	4	2	2	2	4	1
14	1	4	2	1	1	2	2	2	2	2	4	2	4	2	3	2	3	2	3	2	2	1	3	4	2	4	2	2	2	3	2
14	1	4	3	2	2	3	1	3	2	1	4	1	4	2	1	3	2	4	4	3	1	1	2	4	2	4	2	1	3	3	3
16	1	3	2	2	2	2	4	4	2	3	1	1	1	2	1	4	4	4	3	2	1	1	1	1	2	4	4	4	1	2	2
15	1	3	2	1	2	3	1	3	2	2	4	3	3	2	1	2	3	2	2	1	1	1	2	3	4	4	3	1	2	1	1
14	1	3	3	1	1	1	1	1	1	1	4	1	3	1	1	1	1	2	2	1	1	1	1	4	1	4	1	1	1	3	1
14	1	3	3	1	1	2	1	1	1	1	3	1	4	1	1	1	2	1	2	1	1	1	1	2	1	3	2	1	1	3	1
15	1	4	3	1	2	3	2	1	1	2	4	2	4	2	2	2	2	2	1	2	2	2	2	2	4	4	2	2	2	4	2
15	1	3	3	1	1	3	2	1	1	3	4	1	3	1	1	3	1	3	2	2	1	1	2	3	1	3	1	1	1	2	2
14	1	4	3	2	1	3	1	2	1	1	3	2	3	1	1	3	1	1	2	2	1	1	3	3	2	3	1	2	1	2	1
14	1	3	2	3	1	4	1	2	1	1	3	1	3	3	3	2	3	2	3	2	3	2	3	2	3	2	3	2	3	2	3
14	1	3	3	4	3	2	4	4	4	4	4	4	1	4	4	4	4	4	4	4	4	4	4	1	1	4	3	1	4	4	4
14	1	4	3	1	1	2	1	1	1	1	4	2	4	2	1	1	1	1	3	1	1	1	2	4	3	4	3	3	2	4	1
14	1	4	3	2	1	3	2	3	4	1	4	2	4	1	2	2	3	2	4	2	2	2	4	4	3	4	1	4	4	4	2
14	1	2	3	3	3	3	3	3	2	3	2	2	2	2	2	2	3	3	2	2	3	2	2	2	3	2	3	2	3	2	3
16	1	4	3	2	2	4	2	2	1	2	3	2	4	1	1	2	2	3	2	2	2	2	3	3	1	4	2	1	3	4	2
14	1	3	1	2	1	3	4	4	4	4	4	2	3	1	4	1	2	3	4	4	2	3	1	1	4	1	1	1	1	1	1
14	1	4	4	3	2	1	1	2	2	2	1	2	4	1	1	3	2	4	2	3	4	2	3	3	2	3	2	1	3	3	4
14	1	3	2	3	2	1	2	3	2	2	1	2	3	2	1	2	2	2	2	3	3	3	2	4	1	2	3	2	2	1	3
15	1	4	2	1	1	4	1	2	1	1	4	2	4	2	1	1	2	1	2	2	1	1	4	3	3	4	2	2	3	4	2
15	1	4	1	1	1	3	2	1	2	1	4	1	3	1	1	1	2	2	2	1	1	2	2	3	3	3	2	2	1	4	2
14	1	2	1	2	1	1	1	1	1	1	1	1	2	1	1	1	1	1	1	1	1	1	1	1	1	1	1	1	1	1	1
14	1	4	4	4	3	3	2	3	3	2	4	2	3	2	1	2	2	4	4	3	3	3	3	4	3	4	4	2	4	3	4
15	1	3	4	4	1	2	4	3	4	2	4	1	2	3	4	1	1	2	3	4	2	4	4	1	4	4	4	3	4	3	4
15	1	3	2	3	1	3	2	3	3	4	4	2	3	1	2	2	3	3	4	3	2	3	4	4	1	4	3	2	3	4	3
14	1	4	2	1	1	4	1	3	1	1	4	1	4	1	1	1	1	3	1	1	1	1	3	3	1	3	1	1	3	3	2
15	1	3	3	1	1	3	1	1	1	1	4	1	3	1	1	3	1	3	1	1	1	1	3	4	1	4	3	1	1	3	3
14	1	3	2	3	1	4	3	3	2	2	4	4	4	2	1	2	2	1	1	2	1	1	2	4	1	4	2	3	3	3	2
16	1	3	3	2	1	2	2	1	1	1	3	2	3	2	1	2	2	2	3	2	2	3	2	1	2	1	2	2	2	2	2
15	1	4	2	1	1	3	1	1	1	1	3	1	4	1	1	1	1	1	2	1	1	1	1	1	1	4	1	1	1	4	1
14	1	3	3	2	1	3	2	2	2	2	3	2	3	2	2	3	2	2	2	2	2	2	2	3	2	3	2	2	2	3	2
16	1	4	3	4	4	3	4	4	4	4	3	4	1	2	1	2	4	3	3	4	4	3	4	4	3	3	4	4	3	4	4
14	1	4	4	4	4	4	4	3	3	3	3	3	3	2	1	1	1	1	1	2	1	1	1	1	1	1	1	1	1	3	2
13	1	1	4	3	2	2	3	3	4	3	3	2	4	4	3	3	3	3	4	3	3	3	4	3	2	3	4	3	2	4	3
15	1	4	3	1	1	4	3	3	3	3	3	1	4	4	1	1	1	1	4	1	1	1	4	4	4	4	1	3	3	4	2
14	1	3	2	2	2	3	1	2	1	1	3	1	2	1	3	3	2	3	3	2	2	1	4	2	1	3	2	1	2	4	2
14	1	3	2	4	1	3	2	1	1	4	4	3	1	1	1	1	1	2	2	2	1	1	2	2	3	4	2	2	2	4	1
14	1	4	4	1	4	4	4	3	4	2	4	3	1	1	2	4	2	3	1	1	3	1	3	2	4	3	4	3	3	3	3
16	1	3	2	1	1	3	1	2	1	2	3	1	3	1	1	2	1	3	1	1	1	1	2	3	1	3	4	3	2	3	2
16	1	4	2	1	1	3	2	1	2	3	4	1	4	2	1	2	3	3	2	1	3	2	2	1	3	2	1	3	2	4	3
15	1	3	4	2	3	3	3	4	4	3	4	2	1	2	2	3	3	3	4	3	3	1	4	4	3	4	3	2	3	4	3
15	1	4	3	2	1	3	2	3	3	2	1	4	2	2	1	1	1	1	3	2	1	2	3	4	3	4	2	1	1	4	1
14	1	3	3	4	3	3	1	4	4	4	4	3	2	3	4	1	2	3	3	3	3	3	3	2	1	1	4	3	4	1	3
15	1	4	4	2	1	4	3	3	2	1	3	2	4	1	1	1	1	2	1	1	1	1	2	3	1	3	3	1	1	4	1
14	1	4	3	3	4	3	2	3	2	1	4	1	3	1	1	3	3	2	2	2	1	3	3	2	2	3	2	2	2	4	2
14	1	4	3	2	3	4	2	1	2	3	2	3	4	2	3	4	2	3	4	2	3	2	3	2	3	2	3	2	3	2	3
15	1	4	2	4	3	2	3	3	4	3	4	1	3	4	3	2	3	4	2	3	3	1	3	2	2	3	1	2	4	4	3
15	1	4	3	3	2	3	1	3	2	3	4	1	3	2	1	1	3	3	2	2	3	2	3	3	3	4	3	2	3	3	3
15	1	3	2	2	1	2	2	2	2	1	3	2	4	1	1	2	1	2	1	2	2	1	2	3	1	1	2	2	1	2	2
14	1	4	3	2	1	3	1	1	1	1	3	1	4	1	1	2	2	2	2	2	1	1	2	3	2	4	2	2	2	3	1
15	1	3	4	3	2	4	2	1	1	1	4	2	4	1	1	1	1	1	3	2	1	1	1	3	1	4	2	3	3	3	4
15	1	2	4	1	1	1	3	2	1	1	1	1	1	1	1	1	1	1	1	1	3	2	3	1	1	1	1	1	3	3	3
14	1	4	3	3	1	2	1	3	1	2	4	1	3	1	1	2	1	3	1	1	2	1	3	4	1	4	2	1	2	3	3
14	1	4	4	3	1	2	2	1	1	4	1	4	3	1	1	2	4	2	1	1	2	3	4	1	4	2	2	3	3	2	2
15	1	3	3	4	1	2	3	3	2	2	3	2	3	2	3	2	3	4	2	2	2	3	3	4	3	3	3	2	3	3	3
14	1	4	4	1	1	3	3	2	2	4	2	1	4	2	1	1	1	1	1	2	4	3	3	3	1	4	2	2	1	3	2
14	1	3	2	3	1	3	2	1	1	1	2	3	3	2	1	2	3	3	3	3	2	2	3	2	3	3	2	2	4	3	2
14	1	4	2	3	1	4	3	1	1	4	4	1	4	1	1	3	1	1	1	2	2	1	4	4	3	4	1	1	1	4	3
14	1	3	2	3	1	2	1	3	2	2	4	2	3	1	1	2	3	4	3	2	1	1	2	4	2	3	4	2	3	3	1
14	1	3	4	1	1	3	1	3	1	1	3	1	3	1	1	3	3	1	1	1	1	1	3	3	3	4	3	1	3	4	3
15	1	3	2	2	1	3	2	4	3	2	4	1	3	1	1	2	2	4	1	1	3	2	1	4	3	4	1	3	1	2	3
15	1	3	4	4	1	3	4	2	3	3	4	3	4	3	1	4	3	3	4	3	1	2	3	4	3	4	3	4	3	3	4
14	1	3	3	3	3	2	4	4	4	3	4	2	2	4	4	3	2	4	3	2	3	3	3	4	2	3	2	2	3	4	2
15	1	4	3	2	2	3	2	3	3	1	2	2	4	3	4	4	2	2	2	3	3	3	2	2	4	3	3	2	2	4	3
15	1	4	3	3	1	3	2	1	1	1	4	3	3	1	1	1	3	2	1	3	1	1	3	3	3	4	2	1	2	4	1
14	1	4	4	3	1	4	3	2	2	2	4	2	3	4	3	3	2	2	3	4	3	2	1	2	3	3	3	2	2	1	4
14	1	2	4	4	2	3	4	4	4	3	2	4	3	3	3	2	3	3	4	3	3	4	3	2	4	1	3	2	4	1	3
14	1	3	4	2	3	3	4	2	2	3	3	4	4	4	4	3	3	4	3	3	4	3	4	3	4	2	3	3	4	4	4
15	1	3	4	3	1	4	2	3	1	2	4	3	4	2	3	4	3	3	1	4	2	1	4	4	1	4	4	2	1	4	4
15	1	3	2	3	4	2	2	2	3	4	4	1	3	3	3	2	2	1	2	2	3	1	2	4	3	4	2	2	3	4	3
15	1	4	3	1	1	3	1	1	1	1	4	1	4	1	1	3	1	3	2	2	2	1	2	3	4	1	4	2	1	3	4
15	1	3	4	3	3	3	3	3	3	3	3	2	2	3	3	3	3	3	2	2	2	3	3	4	4	2	3	4	4	4	3
14	1	4	3	3	1	3	1	2	1	1	4	1	3	1	1	1	1	1	1	1	1	1	2	3	2	4	3	2	3	3	2
14	1	4	3	3	2	1	1	2	2	2	3	1	4	2	1	3	2	2	1	2	2	2	2	3	4	3	2	2	3	3	3
14	1	3	3	2	2	2	3	2	2	2	2	3	3	1	1	2	3	3	3	2	2	1	3	3	3	4	3	3	3	3	3
15	1	3	3	2	1	3	1	3	2	1	3	3	3	1	1	1	1	2	3	2	1	1	2	3	1	2	3	3	2	4	1
14	1	3	3	2	1	2	1	1	1	1	3	2	4	1	1	1	2	1	1	2	1	1	2	3	3	4	3	2	3	3	2
14	1	4	3	1	1	4	2	1	1	1	4	1	4	1	1	1	1	2	1	2	1	2	2	4	3	4	2	1	3	4	1
14	1	4	4	1	1	1	1	1	1	1	4	1	4	1	1	1	1	1	1	1	1	3	4	4	1	1	1	1	1	4	1
14	1	4	3	3	1	4	1	2	2	2	4	1	3	1	1	1	3	3	3	3	1	1	3	3	1	4	4	2	4	4	1
15	1	4	3	1	1	4	1	2	2	2	3	1	4	1	1	2	3	2	2	1	1	1	1	4	2	3	3	2	2	4	2
15	1	4	3	1	1	4	1	2	2	4	4	3	4	1	1	1	2	2	3	1	1	1	2	4	2	4	2	4	3	3	2
14	1	4	3	1	1	4	1	3	2	1	4	2	4	1	1	2	2	3	2	1	1	1	3	4	1	4	1	1	2	3	1
14	1	2	1	3	1	3	2	1	1	1	4	1	3	1	1	1	1	1	1	1	1	1	1	3	2	3	2	1	2	3	1
14	1	3	1	2	2	3	2	1	1	1	4	3	3	2	1	3	4	3	4	2	2	3	2	4	3	4	3	2	1	3	4
16	1	4	2	1	2	1	3	2	1	1	4	3	3	2	1	3	1	3	4	2	3	3	2	4	3	4	2	2	4	4	3
14	1	3	2	4	3	1	2	3	1	4	3	4	2	3	4	2	2	3	3	2	3	3	4	2	2	3	2	3	4	3	3
15	1	4	3	3	1	2	2	2	1	2	4	2	3	1	1	2	1	3	3	2	1	2	2	2	3	4	2	1	3	3	2
16	1	3	2	4	3	3	3	3	3	3	3	2	3	1	1	2	1	1	3	3	3	3	3	3	1	4	2	2	3	3	2
16	1	3	4	3	1	1	3	3	3	2	4	2	3	1	1	1	3	3	4	3	3	3	4	3	4	1	1	1	1	4	3
16	1	3	4	4	3	2	2	3	3	3	2	3	2	2	1	2	2	2	3	2	2	2	3	2	2	3	3	2	3	3	2
16	1	2	3	1	2	3	1	2	3	1	2	1	2	4	1	1	3	2	4	1	1	2	3	4	4	2	1	4	2	4	3
15	1	3	3	2	1	4	3	2	1	4	3	2	4	1	1	1	2	3	2	2	1	1	2	3	2	4	2	2	3	4	1
15	1	4	4	2	1	2	1	2	2	1	4	1	3	1	1	1	2	2	2	2	2	2	2	4	3	4	2	1	2	4	1
15	1	1	2	1	1	2	2	3	2	2	1	2	2	2	1	2	3	3	4	4	2	4	4	1	4	1	2	2	4	2	4
16	1	3	4	3	3	4	3	2	3	3	4	2	2	2	1	3	2	2	2	3	3	3	3	3	4	4	2	4	4	4	3
15	1	1	1	3	3	1	1	1	1	3	1	1	3	4	4	2	4	4	1	4	4	4	4	1	1	4	1	1	4	2	4
15	1	4	2	1	1	3	1	2	1	1	4	1	4	1	1	2	2	1	3	3	1	1	3	3	3	4	2	3	3	3	2
15	1	4	1	3	1	3	1	1	1	1	4	1	4	1	1	1	1	1	2	1	1	1	3	4	4	2	2	1	3	4	1
16	1	4	4	1	1	3	2	1	1	2	2	1	4	1	1	2	1	1	3	2	1	1	2	3	2	3	2	1	2	4	2
16	1	4	3	3	1	3	1	1	1	1	3	1	4	1	1	1	1	1	1	1	1	1	3	3	1	4	1	2	1	4	2
15	1	3	3	3	2	3	3	2	2	2	3	2	3	3	2	2	3	3	4	3	2	2	3	3	2	3	3	2	3	3	2
16	1	2	2	2	3	2	1	3	1	1	2	1	3	1	1	2	1	1	1	1	1	1	4	3	3	2	1	1	4	4	1
15	1	3	2	4	4	2	1	3	3	4	4	1	3	1	2	3	3	1	2	1	4	4	2	3	1	4	3	1	3	4	2
15	1	3	2	3	2	3	2	3	3	1	4	2	3	1	1	2	1	3	3	2	2	1	3	4	4	4	2	1	3	4	3
16	1	2	3	4	4	3	1	3	3	2	4	2	2	3	1	2	4	3	3	2	2	2	4	4	4	4	3	3	4	3	3
16	1	4	3	3	1	3	3	1	2	2	4	2	4	2	2	3	3	3	3	3	1	2	3	4	2	4	2	2	3	4	2
16	1	4	2	3	1	3	2	3	1	1	4	1	3	3	1	1	2	1	3	1	1	1	2	3	1	4	1	2	2	4	1
15	1	4	3	1	1	3	1	1	1	1	2	1	4	1	1	1	2	2	2	1	1	1	2	3	1	2	2	1	1	4	1
15	1	4	4	1	1	4	1	1	1	1	3	1	4	1	1	4	1	3	2	1	1	1	3	3	1	4	3	4	2	4	1
15	1	4	3	2	1	4	2	2	1	1	4	2	4	1	1	1	1	2	3	2	2	2	3	2	3	4	2	2	3	3	2
15	1	3	4	2	3	3	1	2	1	3	4	2	3	3	1	1	2	4	2	3	2	1	4	4	3	4	2	3	4	4	4
15	1	4	2	3	1	2	2	2	1	3	4	1	4	1	1	1	1	2	2	1	2	2	1	1	1	4	1	2	2	4	2
15	1	4	3	1	1	4	2	2	1	2	3	2	4	1	1	1	2	2	3	2	1	2	1	4	4	3	1	1	3	3	2
15	1	4	3	3	1	3	3	2	3	2	3	1	4	3	1	3	1	2	3	2	1	1	3	1	2	4	2	2	3	4	2
15	1	4	3	2	1	3	2	1	1	1	4	2	4	3	1	1	1	2	2	3	1	1	4	3	1	4	3	1	2	3	3
17	1	2	3	3	2	2	3	2	1	2	2	3	3	2	3	2	3	4	4	3	2	1	3	2	4	3	2	2	3	3	4
15	1	3	1	3	1	1	1	3	2	1	2	1	3	1	1	1	1	1	1	1	1	1	1	1	3	3	3	2	3	2	1
15	1	3	2	3	2	3	2	3	2	2	3	3	3	2	2	2	2	3	3	3	2	2	3	3	2	3	3	3	3	3	2
16	1	4	3	1	1	4	1	2	3	1	4	2	4	1	1	1	2	2	2	1	1	1	2	4	2	4	2	2	3	2	3
15	1	4	4	2	3	4	1	3	2	2	4	2	4	1	1	1	3	3	2	1	1	1	2	4	1	4	3	1	3	4	1
15	1	4	3	1	1	3	1	1	1	2	3	1	4	2	1	1	2	2	2	1	1	1	3	3	1	4	2	3	2	4	3
15	1	3	4	3	2	2	3	3	2	3	4	1	3	3	1	3	2	3	3	2	2	3	4	2	4	4	4	2	4	4	2
15	1	4	3	2	1	2	1	2	1	1	3	1	3	1	3	2	1	1	1	1	1	1	1	1	1	1	1	1	1	4	2
15	1	3	2	2	1	3	2	2	2	2	4	1	3	1	1	2	3	2	2	3	1	1	2	4	3	4	2	2	3	3	1
16	1	4	4	3	2	2	2	3	2	2	4	1	3	2	2	3	2	4	2	4	2	2	3	3	2	3	1	4	2	2	4
16	1	3	4	4	1	3	3	3	2	4	3	2	3	1	1	3	3	3	2	3	2	3	4	3	3	4	3	1	1	4	3
16	1	4	3	1	1	3	1	1	1	1	4	1	4	1	1	1	2	3	1	1	1	2	4	1	3	1	1	1	4	1	1
18	1	4	3	1	2	3	1	1	2	3	4	1	4	1	1	3	1	3	4	1	1	1	2	3	1	3	3	1	1	3	2
16	1	4	3	2	1	3	1	2	1	1	4	1	4	1	1	2	1	3	3	2	2	1	2	4	3	4	3	1	3	3	1
16	1	3	3	3	3	2	3	4	3	3	3	3	3	4	3	2	3	3	4	3	3	2	3	3	4	4	3	3	2	2	2
17	1	4	3	1	4	4	1	4	1	1	4	1	4	1	1	1	1	1	1	1	1	2	3	4	4	2	2	2	3	1	1
16	1	4	4	1	1	4	1	1	1	1	3	4	4	1	1	1	1	1	2	2	1	1	3	4	1	4	2	2	3	4	1
16	1	4	4	1	1	4	1	3	2	1	4	1	4	1	1	1	1	2	2	1	1	1	2	4	1	4	2	1	3	4	1
16	1	4	1	1	1	4	1	1	1	1	4	3	4	2	1	1	1	2	4	1	1	1	2	4	1	4	1	2	2	4	1
17	1	4	4	1	1	2	3	1	1	4	1	4	2	1	4	1	2	1	1	1	1	1	4	1	4	2	1	1	4	1	1
16	1	4	1	1	1	1	3	3	2	1	3	1	3	2	2	1	3	1	1	3	1	1	2	2	1	3	2	1	3	3	1
16	1	3	4	3	1	2	1	1	3	3	2	3	2	1	3	2	3	2	3	2	1	2	3	1	4	1	2	1	2	4	3
16	1	3	3	1	1	4	2	1	1	1	4	3	4	1	1	1	1	1	3	3	1	1	2	3	3	4	3	2	3	2	3
16	1	4	3	3	1	4	3	2	2	1	4	3	4	2	1	2	2	3	3	2	1	1	3	4	3	4	2	2	3	4	2
16	1	4	4	2	2	2	2	3	3	2	3	1	3	2	1	4	3	4	4	4	1	1	2	2	1	4	4	4	3	1	2
16	1	4	2	4	3	4	1	3	3	3	4	1	4	2	1	1	1	2	2	3	1	1	4	3	3	4	3	3	3	4	3
16	1	4	3	1	1	4	1	1	1	1	4	2	4	1	1	1	1	1	2	1	1	1	2	3	4	1	2	2	2	4	1
18	1	4	3	2	1	4	1	2	1	1	4	3	4	1	1	1	2	1	2	1	1	1	2	3	2	4	2	1	2	3	1
17	1	2	2	4	1	2	4	4	3	3	2	1	3	3	1	3	2	4	4	3	3	3	2	2	3	1	4	2	4	3	3
16	1	4	1	1	1	3	1	2	3	2	4	1	4	3	1	1	2	2	2	3	2	1	3	4	3	4	1	4	3	4	2
16	1	2	3	1	2	3	2	3	1	2	3	2	3	1	2	4	3	2	3	2	1	2	3	2	3	4	3	2	3	2	1
17	1	3	3	3	1	1	1	3	1	3	3	2	2	3	1	2	3	4	3	2	4	3	3	4	2	2	3	1	3	3	3
17	1	4	2	2	1	3	2	1	1	1	4	2	3	2	1	1	2	2	1	1	1	1	2	3	1	4	2	1	1	4	2
16	1	4	2	1	1	3	1	1	2	1	4	1	3	1	1	2	2	1	3	1	1	1	3	3	1	4	1	1	2	2	1
17	1	4	3	3	2	4	3	3	2	1	3	1	4	1	1	3	4	4	4	4	1	3	4	4	4	4	3	1	4	3	1
16	1	3	1	1	1	2	2	2	1	4	3	4	2	1	1	2	1	3	2	1	1	3	4	3	4	3	3	2	4	2	2
16	1	4	4	2	3	2	2	1	1	1	4	2	2	2	1	2	3	2	3	2	2	1	3	3	3	4	2	2	3	2	2
16	1	4	3	2	1	3	2	1	2	1	4	2	3	1	1	1	4	1	1	1	1	1	4	3	2	2	1	1	1	4	1
16	1	3	2	1	1	3	2	3	2	1	3	1	2	1	1	1	2	2	2	2	1	2	4	3	2	4	2	3	4	4	2
16	1	3	4	1	2	2	1	3	3	2	3	4	3	1	1	2	4	2	3	2	1	2	3	4	1	3	1	1	1	4	3
17	1	3	3	4	2	1	1	3	3	3	4	3	2	2	1	3	2	3	3	1	4	4	4	3	1	4	2	1	2	1	2
17	1	4	4	3	4	2	1	2	1	1	4	3	2	1	1	1	2	1	3	2	2	1	3	4	3	4	2	2	3	4	1
16	1	4	3	3	2	3	1	2	3	1	4	2	4	1	1	2	3	3	3	2	1	1	2	4	2	4	3	2	3	4	1
17	1	4	2	3	1	4	2	2	2	1	3	2	4	1	1	3	3	2	3	1	1	2	3	3	1	4	3	2	3	4	1
16	1	3	2	2	1	3	1	2	1	2	3	2	3	1	1	2	2	1	2	3	2	1	2	4	1	3	2	2	2	3	1
16	1	4	1	1	1	3	1	1	1	1	4	1	4	1	1	1	1	1	3	3	1	1	1	1	3	4	1	1	1	4	1
16	1	4	3	2	1	4	1	1	2	1	1	1	4	2	1	1	1	1	1	1	1	1	1	4	2	4	1	2	2	4	1
16	1	3	3	1	2	3	1	1	1	2	4	1	4	1	1	2	2	1	2	1	1	1	3	3	2	3	2	2	2	3	2
16	1	4	4	4	4	1	1	1	1	1	2	3	4	3	3	3	3	1	1	1	1	1	1	1	3	3	1	1	1	1	4
16	1	3	3	2	2	3	1	1	1	1	4	1	3	1	1	3	1	1	1	1	1	1	1	3	4	4	1	1	1	4	2
16	1	4	3	2	1	4	1	1	1	1	4	2	4	2	1	1	1	1	3	1	1	1	3	3	1	4	2	2	1	4	2
16	1	4	2	1	1	2	1	1	1	1	4	2	4	1	1	1	2	1	2	1	1	1	4	4	2	4	1	1	1	4	1
17	1	3	2	1	1	3	2	1	2	1	4	2	4	2	1	1	1	2	3	1	1	1	3	3	4	4	2	1	2	4	2
17	1	4	3	1	1	3	1	2	1	1	4	2	4	1	1	1	2	2	2	2	1	1	3	4	3	4	3	2	2	4	2
16	1	3	4	2	2	3	2	2	1	2	2	1	3	1	1	2	2	1	1	2	1	1	2	3	1	2	1	3	1	3	1
16	1	3	2	2	1	2	1	2	2	2	3	1	2	2	1	1	2	3	2	1	1	2	1	1	1	2	2	1	2	2	3
16	1	4	1	2	1	4	1	3	3	1	2	1	4	2	1	1	1	1	1	1	1	1	4	2	1	3	2	1	1	4	1
16	1	3	1	1	3	4	3	1	1	4	1	4	1	1	1	2	3	3	1	1	1	1	3	1	1	1	1	1	4	2	4
16	1	4	3	1	1	1	2	3	4	3	2	1	3	3	3	2	2	2	3	3	3	3	1	1	1	1	4	4	4	4	4
16	1	4	4	2	1	3	1	1	2	2	4	2	3	2	1	2	3	1	3	1	2	1	3	3	1	4	3	1	3	3	1
18	1	3	2	2	1	2	1	3	1	3	2	3	3	1	1	1	1	1	1	1	2	1	1	2	2	4	2	1	1	2	1
17	1	4	3	2	1	3	1	2	3	2	4	2	3	3	1	2	3	2	1	1	2	3	4	4	1	4	2	1	2	4	2
16	1	4	3	1	1	4	2	2	1	1	4	1	4	1	1	1	1	1	2	1	1	1	2	4	2	4	2	1	2	4	1
16	1	4	3	1	1	4	1	1	1	1	4	1	4	2	1	1	2	2	2	1	1	1	2	3	3	4	2	3	3	3	1
17	1	3	4	3	1	3	1	1	1	1	3	1	4	1	1	1	2	3	3	2	1	1	3	2	3	4	3	2	2	4	2
16	1	3	3	4	2	3	2	3	2	2	1	2	2	2	2	3	3	3	1	2	3	3	4	2	2	2	2	2	1	4	4
16	1	4	3	1	1	3	2	1	1	1	4	1	4	1	1	1	1	2	2	1	1	2	2	4	3	4	2	1	3	3	1
16	1	4	3	1	3	4	2	3	3	1	3	1	4	2	1	3	3	2	2	2	1	1	2	2	2	3	3	3	3	3	3
16	1	3	4	3	1	2	3	3	2	3	3	1	1	1	1	3	3	2	3	4	4	3	2	3	1	3	3	1	3	2	2
16	1	4	3	2	1	3	1	1	1	1	4	1	4	1	1	4	1	1	1	1	1	1	1	3	3	3	1	1	1	3	1
16	1	4	3	3	1	3	3	3	2	2	1	2	4	1	1	1	1	3	3	1	1	2	3	2	1	2	2	1	2	3	1
16	1	3	4	3	2	1	3	3	2	1	3	1	2	1	1	2	1	4	3	2	1	2	3	3	3	3	3	1	3	4	3
16	1	3	4	2	2	3	2	3	1	1	3	2	3	1	1	1	3	2	3	1	1	3	2	3	2	4	3	2	3	2	3
15	1	3	2	3	3	1	3	4	4	4	3	2	2	3	3	3	4	3	3	4	3	4	3	4	3	3	4	3	4	3	2
16	1	4	4	4	3	1	3	2	2	2	3	1	4	3	1	2	3	3	2	4	1	1	1	4	3	3	3	3	4	4	1
15	1	4	3	1	1	3	1	1	1	1	4	1	4	1	1	2	3	3	1	2	1	1	4	3	1	4	2	2	3	4	3
15	1	4	4	3	2	1	1	2	1	1	4	3	3	1	1	2	2	2	2	2	2	1	3	4	3	4	4	3	3	3	1
15	1	4	4	3	2	4	1	1	1	1	4	1	4	1	1	1	1	1	1	1	1	1	1	4	1	3	1	1	3	4	1
15	1	4	3	1	1	2	3	1	1	1	4	3	3	1	1	1	1	1	2	1	1	1	3	3	4	4	3	2	3	4	3
17	1	4	3	2	2	2	1	1	1	1	4	1	3	1	1	1	1	1	1	1	2	1	2	4	1	3	1	1	2	4	3
15	1	4	1	3	1	3	1	3	3	1	3	1	3	1	1	1	1	2	2	1	1	1	1	1	1	2	1	1	2	1	1
16	1	4	2	1	1	4	1	1	1	1	4	1	4	1	1	1	1	1	1	1	1	1	1	4	1	4	1	1	1	2	1
15	1	4	3	3	1	2	1	3	3	2	4	1	2	1	1	2	2	3	2	3	2	3	3	3	3	4	3	1	2	4	3
15	1	4	4	1	1	4	1	1	1	1	3	1	4	1	1	1	1	1	1	1	1	1	1	3	2	4	3	1	2	4	1
15	1	3	4	4	2	1	3	3	3	2	3	2	3	3	2	3	3	3	3	3	3	3	4	3	2	3	3	3	3	4	3
15	1	3	3	3	3	2	2	3	3	3	4	1	2	1	2	1	1	3	3	4	3	3	2	3	2	3	3	3	1	4	3
15	1	4	1	3	1	3	1	1	1	1	4	1	4	1	1	1	1	1	1	1	1	1	2	3	4	1	2	2	1	4	1
15	1	4	4	4	3	2	3	3	2	2	2	2	2	2	1	1	1	1	1	1	1	1	1	1	1	1	1	4	3	3	1
15	1	4	2	3	1	3	2	1	2	2	3	2	3	2	2	2	2	2	3	1	2	1	3	4	1	3	2	2	2	3	2
15	1	3	3	3	1	3	1	3	2	2	4	3	2	1	1	3	2	3	2	1	2	2	1	4	1	4	2	1	2	4	3
16	1	3	2	3	3	3	1	3	3	1	4	2	2	2	3	1	3	3	1	1	3	3	3	4	4	4	4	3	2	2	3
15	1	3	4	1	3	3	3	4	3	1	3	3	3	3	1	4	3	4	4	3	1	4	4	3	4	3	4	3	3	4	3
16	1	4	4	4	2	2	3	3	4	3	3	2	3	3	1	3	2	4	3	1	4	2	3	3	3	4	3	3	2	4	2
15	1	3	1	3	2	2	3	3	4	2	3	1	3	2	1	1	4	3	3	2	2	3	4	3	1	4	3	3	2	2	3
15	1	4	3	1	2	3	1	2	3	1	3	2	4	4	1	1	3	2	2	3	2	1	2	3	4	1	4	3	2	3	4
15	1	3	2	1	1	3	2	2	3	3	4	1	4	2	2	1	2	2	3	1	2	1	3	3	1	4	2	3	2	4	2
15	1	4	3	1	1	3	2	2	1	1	4	2	4	1	1	1	2	1	3	1	1	1	2	3	2	4	2	3	4	2	2
15	1	4	2	1	1	1	1	2	3	1	3	1	4	1	1	2	2	1	2	1	1	2	3	1	1	3	2	2	2	3	2
16	1	3	2	2	1	4	1	2	2	2	4	1	3	1	2	2	1	1	3	2	1	1	2	3	2	4	2	1	3	3	2
15	1	2	2	2	2	2	2	2	2	2	2	2	2	2	2	2	2	2	1	1	1	1	3	2	1	1	1	1	2	3	2
15	1	2	4	4	2	1	4	4	1	3	4	2	2	2	1	4	3	2	4	3	2	1	4	4	4	3	2	4	4	4	4
16	1	3	3	2	3	3	1	1	1	1	2	3	2	3	2	1	4	3	2	3	3	2	2	1	3	2	3	3	2	2	2
15	1	4	4	3	1	4	2	2	2	3	3	1	4	1	1	2	1	2	2	1	3	2	3	2	1	3	4	2	3	4	3
15	1	3	3	3	1	1	1	3	1	2	3	1	2	1	1	1	3	3	2	4	1	1	1	3	1	3	1	2	2	3	4
15	1	3	3	3	3	2	2	2	1	2	3	1	3	2	1	2	1	1	1	4	1	1	2	3	2	3	4	3	4	4	3
16	1	2	1	3	3	1	4	4	4	4	1	2	1	4	4	3	2	4	1	4	4	4	2	1	3	2	1	1	1	2	4
15	1	3	2	3	1	4	3	2	2	2	3	2	3	1	1	2	2	3	3	2	1	1	3	2	3	3	2	3	3	4	3
15	1	4	4	3	2	2	2	2	2	1	3	2	4	1	1	2	2	3	2	3	1	2	2	2	1	3	3	1	2	4	3
15	1	3	2	3	1	2	2	3	2	3	3	1	2	3	1	2	1	3	2	1	2	3	3	3	1	4	2	2	3	2	3
16	1	2	1	3	1	1	2	2	1	1	3	2	3	1	1	3	2	3	4	3	2	1	2	3	1	4	1	4	4	2	3
15	1	2	4	4	1	3	3	2	2	3	4	1	3	1	1	2	2	1	2	3	1	2	3	2	1	3	3	3	4	2	1
16	1	3	4	3	4	3	2	3	3	3	4	2	3	1	1	2	2	3	2	1	2	2	2	4	4	4	3	2	2	4	2
15	1	3	3	3	2	2	3	4	2	1	4	1	3	4	1	2	1	3	4	1	1	3	3	4	3	4	3	2	4	4	3
16	1	3	2	2	1	3	1	3	1	1	4	2	4	3	1	1	1	1	3	3	1	3	2	3	4	3	1	1	3	4	1
15	1	3	4	2	2	3	1	1	1	1	3	1	4	1	1	1	2	2	1	1	1	2	2	4	1	4	2	1	2	4	1
14	1	4	2	2	1	2	1	2	2	1	4	1	3	1	1	1	1	1	2	1	1	1	2	4	2	4	2	2	2	4	2
14	1	4	2	1	1	3	1	1	2	2	4	2	3	1	1	2	2	2	2	1	1	1	3	4	1	3	2	2	1	4	3
13	1	4	1	1	1	4	1	2	1	1	4	2	4	1	1	1	1	1	4	2	1	1	2	4	3	4	2	1	4	4	1
15	1	4	2	2	1	3	1	1	1	1	4	1	4	1	1	3	1	2	1	1	1	1	1	3	2	4	1	1	1	1	2
14	1	4	3	2	2	3	4	2	1	2	4	2	2	3	3	2	2	3	2	3	3	3	3	2	1	4	2	3	3	4	2
15	1	3	3	2	1	3	3	1	1	3	2	1	3	2	1	2	2	2	2	1	1	1	2	1	1	3	2	3	3	4	3
14	1	2	4	3	2	1	2	3	3	2	3	1	3	1	1	1	2	3	2	1	1	1	3	3	2	3	2	2	3	4	3
15	1	4	4	1	1	3	1	1	1	2	4	2	3	2	1	1	1	1	2	2	2	2	2	3	3	4	3	1	2	2	2
15	1	4	1	1	1	4	1	1	1	1	4	1	4	1	1	1	1	1	2	1	1	1	3	4	1	4	1	1	2	4	1
15	1	4	3	3	1	4	2	3	2	1	3	2	4	2	1	2	1	2	4	1	1	2	3	4	3	4	3	2	2	4	3
14	1	4	2	3	2	4	3	3	1	1	4	1	3	1	1	1	3	1	1	1	1	1	3	4	1	4	1	1	1	3	1
15	1	2	2	3	2	3	1	1	1	1	2	2	2	1	2	2	1	1	2	2	2	1	2	3	2	2	3	2	2	2	1
14	1	4	2	3	1	3	1	1	1	1	4	1	3	1	1	1	1	1	1	1	1	1	4	2	2	3	2	1	1	4	1
15	1	4	3	4	3	2	3	3	3	3	4	3	2	2	1	2	2	3	3	3	3	3	3	4	2	4	4	3	2	3	3
15	1	4	3	3	3	2	3	3	3	3	4	3	2	2	2	3	2	2	2	1	2	2	3	3	3	4	3	2	2	4	3
14	1	4	3	3	1	4	2	1	2	1	4	2	3	1	1	1	2	3	3	1	1	2	3	3	1	4	2	3	2	3	1
14	1	3	2	1	1	1	1	1	1	1	3	1	3	1	1	1	1	1	1	1	1	1	2	3	1	2	2	1	1	4	1
15	1	1	2	2	2	3	2	1	1	1	3	1	3	1	1	1	1	2	1	1	2	1	1	3	1	3	2	2	3	3	2
14	1	4	2	1	1	4	3	1	1	3	4	2	3	3	2	2	1	3	2	4	2	2	4	4	3	4	3	1	3	2	1
16	1	4	2	2	1	3	2	2	1	1	4	1	4	1	1	1	2	1	2	2	1	1	2	3	1	4	2	2	3	3	1
15	1	4	4	1	1	3	1	1	1	2	4	1	4	1	1	1	2	2	1	3	1	1	3	4	1	4	2	1	4	4	3
15	1	3	3	4	2	2	3	4	4	3	2	2	1	1	4	3	3	4	3	4	3	4	4	3	3	3	3	2	4	4	3
15	1	4	4	1	1	4	1	1	1	1	3	1	4	1	1	1	1	1	1	3	1	1	4	1	1	4	1	1	1	3	1
15	1	3	3	2	1	2	1	1	1	1	2	1	3	1	1	2	1	1	1	2	1	1	2	1	1	3	2	1	3	2	2
16	1	4	3	2	1	3	1	1	1	1	4	1	4	1	1	3	1	1	1	1	1	3	3	2	2	4	2	2	3	4	3
15	1	4	3	2	1	3	1	2	2	1	4	2	4	1	1	1	2	1	1	1	1	1	2	3	1	4	2	1	2	4	1
14	1	4	3	1	1	3	1	1	1	1	4	1	3	1	1	1	1	1	3	1	1	1	3	3	2	4	2	2	2	3	1
16	1	3	3	3	2	3	1	2	1	1	4	1	3	2	1	1	1	1	1	1	1	1	4	4	4	3	3	2	2	2	2
16	1	4	2	1	1	3	1	1	1	1	3	1	3	1	1	1	2	1	2	1	1	1	1	2	1	3	1	1	2	3	1
16	1	1	3	4	3	1	1	4	4	1	4	4	3	4	1	1	4	4	4	1	4	4	4	4	4	4	4	4	4	4	4
15	1	3	3	3	1	2	4	4	3	3	4	2	3	2	3	3	3	3	3	3	3	3	3	4	4	4	4	2	3	3	3
15	1	4	4	3	2	4	1	1	1	1	4	1	1	3	2	4	4	3	2	2	3	4	4	3	2	2	3	3	2	2	2
16	1	4	3	3	1	3	1	2	2	1	3	2	4	1	1	1	2	1	2	2	1	1	3	3	2	3	2	1	2	3	1
15	1	3	2	3	2	2	3	3	2	2	3	2	3	3	2	3	2	3	3	1	1	1	1	1	1	3	2	2	2	1	2
15	1	4	2	3	1	2	2	3	3	2	4	1	3	2	2	1	3	3	4	3	2	2	3	4	4	4	2	4	3	4	2
16	1	4	3	2	1	4	2	2	3	1	3	1	4	1	1	1	1	1	2	1	1	1	1	2	2	4	1	1	2	4	1
15	1	4	3	2	2	3	2	2	2	2	4	2	4	2	2	3	3	3	3	3	2	3	3	4	3	4	3	3	3	4	3
15	1	4	2	1	2	3	1	1	1	1	4	2	3	1	1	3	2	1	3	2	1	1	2	4	2	4	2	1	1	2	2
15	1	4	4	1	1	2	3	1	1	1	3	3	4	1	1	1	1	2	3	1	1	1	3	3	2	2	3	1	1	3	1
16	1	4	3	1	1	4	1	1	1	1	4	1	1	1	1	1	1	4	1	1	3	3	3	3	1	1	4	4	2	3	2
16	1	4	3	2	4	2	1	1	1	1	4	3	3	1	1	3	2	1	1	1	3	4	1	4	1	1	3	4	2	3	2
16	1	4	3	1	1	4	3	2	1	1	4	3	3	2	1	3	2	3	4	2	1	1	3	3	4	4	3	3	2	3	2
16	1	4	3	1	1	3	1	1	1	1	3	1	4	1	1	1	1	1	1	1	1	1	3	4	2	4	1	1	2	4	1
16	1	4	3	1	3	3	1	1	1	1	4	2	4	1	1	2	1	2	3	2	1	1	2	2	2	3	3	2	2	4	2
16	1	3	3	3	1	3	2	1	1	1	3	1	2	1	1	2	1	2	2	1	1	1	2	3	2	4	2	1	3	4	1
15	1	4	2	3	1	3	1	3	2	2	3	4	1	4	1	1	1	3	2	3	3	1	1	3	3	3	2	2	2	3	4
16	1	4	3	3	1	3	3	1	4	1	4	1	1	1	2	2	3	1	2	1	3	4	1	3	3	1	2	4	1	1	2
16	2	4	3	2	2	4	1	2	3	1	4	2	3	1	1	1	2	4	3	1	1	1	3	4	2	4	1	3	2	4	1
14	2	4	3	2	2	4	1	2	3	1	4	2	3	1	1	1	2	4	3	1	1	1	3	4	2	4	2	1	4	4	4
16	2	4	1	1	1	4	1	1	3	1	4	2	4	1	1	2	1	3	2	2	3	1	3	4	1	4	3	1	4	4	3
15	2	4	3	1	1	3	1	3	3	1	4	2	3	1	1	2	2	3	4	2	1	1	4	3	3	4	3	4	2	2	1
16	2	4	2	1	1	4	1	2	2	1	4	2	4	1	1	1	1	1	3	1	1	1	3	4	1	4	2	2	2	4	1
16	2	3	3	4	2	1	1	4	4	4	1	1	4	4	3	2	3	4	2	1	4	1	1	1	2	2	2	2	3	3	3
16	2	4	3	1	4	3	2	2	1	3	3	3	4	1	1	1	2	1	1	1	1	1	2	3	2	3	2	2	2	3	1
15	2	1	3	4	3	1	2	4	4	3	3	3	1	4	2	1	3	3	3	4	4	4	4	3	4	3	4	3	3	3	4
15	2	4	3	3	3	3	2	3	3	3	4	3	3	4	1	1	1	2	3	1	3	1	3	4	3	4	3	4	3	4	2
15	2	3	2	3	2	3	3	2	1	3	3	1	4	2	1	3	1	3	2	4	1	3	3	3	3	4	2	3	3	3	3
14	2	3	4	3	3	2	2	4	3	4	3	2	3	2	2	3	3	2	4	2	3	3	4	3	3	4	3	2	4	2	3
14	2	4	4	3	3	4	3	2	2	1	4	2	3	2	1	2	1	4	2	1	1	1	4	2	1	4	2	4	2	4	2
15	2	4	3	2	1	4	1	1	2	1	3	4	4	1	1	1	1	1	2	1	1	2	3	4	2	3	2	2	3	4	2
16	2	3	3	2	3	2	2	3	3	4	2	3	2	3	2	2	3	4	3	2	2	3	4	3	3	2	3	2	4	2	2
15	2	3	2	2	1	3	1	3	1	1	1	2	4	3	1	2	2	2	2	2	3	4	2	2	4	3	1	4	3	4	1
15	2	3	4	3	3	3	1	3	2	2	3	1	3	1	1	1	2	3	2	1	1	1	1	3	3	3	3	3	3	3	4
14	2	3	1	1	2	1	1	3	2	3	3	1	2	3	2	4	3	3	2	3	4	1	2	2	1	4	2	1	3	2	3
14	2	4	3	4	4	4	4	2	2	1	4	1	2	1	1	2	2	3	1	2	1	1	1	4	1	4	2	3	1	4	2
15	2	3	4	1	1	3	1	1	1	1	4	1	3	1	1	1	1	1	1	1	1	1	3	3	1	4	1	1	3	4	4
15	2	4	3	3	1	4	1	1	4	1	4	1	4	1	1	1	1	1	1	2	1	2	2	2	1	4	1	2	2	1	2
14	2	4	3	1	3	3	1	2	3	1	4	3	4	1	1	1	1	1	2	3	1	1	1	1	3	4	3	3	1	4	1
14	2	3	2	1	1	2	1	1	2	1	3	1	3	1	1	1	3	1	3	1	1	1	1	3	1	3	1	1	1	1	3
15	2	4	2	1	2	4	1	1	1	1	4	1	4	1	1	1	1	1	1	1	1	2	4	1	1	4	4	1	4	4	2
14	2	4	3	4	2	2	1	2	1	2	3	2	3	1	1	1	1	2	2	1	1	1	1	2	1	3	2	1	1	3	2
15	2	4	2	3	3	2	1	2	2	3	4	2	2	2	3	2	2	2	2	2	3	2	2	2	2	4	2	3	2	4	2
14	2	4	4	2	1	4	3	2	2	1	2	1	4	1	1	1	3	4	2	2	1	1	3	4	2	1	2	1	3	4	2
14	2	4	3	2	2	2	3	3	2	2	4	2	2	3	1	3	2	2	2	3	3	2	3	2	3	4	2	3	2	2	3
15	2	3	4	2	1	1	3	2	3	1	4	1	4	1	1	1	1	1	1	1	1	1	2	1	1	4	1	1	1	4	1
14	2	3	3	4	2	2	1	3	3	3	4	1	2	2	1	2	1	3	1	2	2	2	3	2	2	3	3	2	2	3	3
14	2	4	4	1	1	3	1	3	3	1	4	1	4	1	4	2	3	1	4	2	1	2	4	3	3	3	1	2	3	3	3
15	2	3	3	4	1	2	2	3	4	2	1	3	1	3	1	2	3	2	1	1	2	1	3	2	1	2	2	3	3	2	3
14	2	3	3	2	1	3	1	2	2	1	3	2	4	1	1	2	2	3	3	1	2	1	3	2	1	3	2	2	2	4	2
14	2	4	3	2	2	4	3	1	2	1	4	2	4	3	4	3	2	2	2	1	2	1	1	2	3	4	2	2	3	4	2
14	2	4	3	3	2	4	3	2	2	2	3	1	4	1	1	2	1	1	1	1	1	1	2	4	2	3	2	2	2	4	1
15	2	3	2	1	1	2	3	1	1	1	4	1	2	1	1	2	2	2	1	2	1	2	4	3	3	4	2	3	2	4	1
14	2	4	1	3	1	3	2	2	2	3	4	2	4	1	1	1	1	2	2	2	1	1	2	3	2	3	2	1	2	2	1
14	2	3	2	3	3	3	4	3	2	3	4	3	3	2	3	3	3	4	3	3	2	2	3	2	2	4	3	4	3	4	4
14	2	3	2	1	2	3	2	2	3	1	3	4	3	2	3	3	2	2	3	1	3	2	3	4	4	3	2	1	3	4	3
16	2	4	4	3	3	3	3	2	2	2	4	4	4	1	1	1	2	2	2	1	2	2	1	4	4	4	2	4	1	2	1
14	2	4	2	2	3	4	2	1	1	2	4	1	4	1	1	2	1	1	1	2	1	1	2	4	1	4	1	1	3	2	1
14	2	4	3	4	1	2	4	3	4	4	4	1	4	3	3	4	4	3	4	4	4	4	4	4	4	4	3	4	4	4	4
14	2	3	4	1	2	3	2	2	2	1	4	3	3	2	1	2	1	1	1	1	1	2	2	3	2	4	2	2	2	1	3
14	2	3	2	3	1	4	1	3	1	1	4	2	4	1	2	2	1	2	2	2	2	3	3	4	2	4	2	3	4	4	2
14	2	3	4	3	1	3	2	3	2	1	4	2	4	1	1	1	1	2	3	1	1	1	3	4	2	4	2	2	3	4	2
16	2	3	2	3	1	2	2	3	2	2	2	1	2	1	1	2	1	1	4	1	1	2	3	2	1	2	2	1	3	4	2
17	2	4	4	2	1	4	1	2	2	1	3	4	1	4	1	1	1	1	3	2	1	1	1	3	3	1	4	2	2	4	1
16	2	3	2	3	3	3	3	3	3	3	1	2	3	2	4	1	2	3	2	3	3	2	3	1	2	1	2	4	2	4	3
16	2	3	4	3	1	3	1	2	2	2	3	2	4	3	1	2	2	3	3	1	1	1	3	2	4	4	2	1	2	4	2
17	2	3	4	3	3	2	3	3	3	3	4	3	3	2	1	2	3	3	3	1	1	2	3	2	2	4	3	2	3	4	3
17	2	2	3	3	1	2	4	4	4	3	3	3	3	4	4	2	4	4	4	3	3	2	4	3	2	3	3	2	4	1	4
15	2	4	3	2	1	4	1	2	2	1	4	1	4	1	1	1	3	2	4	2	1	1	2	3	3	4	3	1	3	4	2
15	2	4	3	3	2	4	3	2	1	1	4	2	3	1	1	1	1	1	3	4	1	1	2	2	3	2	2	3	2	3	1
16	2	4	2	1	1	4	1	1	1	1	4	1	4	1	1	1	1	1	3	1	1	1	1	2	1	4	1	1	1	4	1
16	2	4	1	1	1	4	1	1	1	1	4	1	4	1	1	1	1	1	1	1	1	1	1	3	4	1	1	1	1	4	1
16	2	3	3	2	2	3	1	2	2	1	4	1	3	1	1	1	3	1	2	1	1	1	2	2	2	4	2	2	2	4	1
15	2	3	3	3	2	3	3	3	3	2	2	2	4	3	2	4	2	2	2	2	2	3	3	3	3	3	3	3	3	2	3
14	2	3	4	2	1	3	3	4	2	1	3	4	3	4	3	2	3	2	1	2	3	1	3	1	4	4	2	3	2	1	3
15	2	4	4	2	1	3	1	2	1	3	4	3	4	2	1	1	2	3	2	3	1	2	3	2	2	2	3	3	4	3	1
14	2	2	4	4	3	2	4	3	3	3	3	3	3	3	2	1	3	4	3	4	3	3	3	3	3	3	3	2	4	3	4
16	2	3	2	1	1	2	1	1	1	1	4	1	3	1	1	1	1	3	1	3	1	1	4	3	2	3	1	1	1	1	2
14	2	3	4	4	3	3	2	4	4	3	4	2	4	2	2	3	2	2	3	3	2	2	2	4	2	4	3	4	3	4	3
14	2	4	3	2	3	3	1	2	3	2	4	4	4	3	1	3	2	3	3	3	2	3	2	4	3	4	3	3	4	4	3
14	2	4	4	3	2	3	3	3	3	1	2	3	4	2	2	4	3	3	3	3	1	1	4	3	2	3	4	2	4	4	4
14	2	4	4	3	2	4	3	3	2	1	4	1	4	1	1	1	1	3	1	1	1	3	3	1	3	1	4	2	1	3	4
14	2	1	2	3	2	1	1	1	3	1	2	3	1	2	1	1	1	2	1	1	2	1	1	4	4	4	3	4	4	4	1
16	2	4	4	1	1	4	1	3	2	1	4	2	4	3	2	1	2	4	3	2	2	1	3	1	1	4	1	1	3	3	3
14	2	4	4	1	1	4	1	1	1	1	4	1	4	1	1	1	1	1	1	2	2	1	1	4	1	4	1	3	3	4	3
15	2	2	3	4	3	2	4	4	4	3	4	4	2	3	4	3	3	3	3	3	3	3	4	3	2	4	4	2	4	4	2
14	2	4	2	3	1	4	1	1	2	1	2	1	4	1	1	1	1	1	1	1	1	1	1	2	1	3	1	1	1	4	1
15	2	2	2	4	1	1	3	4	4	4	3	4	2	1	1	2	1	3	4	4	4	4	4	3	3	3	4	2	4	4	4
14	2	3	4	1	1	2	2	2	1	3	3	1	3	1	1	1	2	2	3	1	1	3	2	3	2	3	1	2	4	2	1
14	2	4	4	4	1	4	1	3	2	3	4	3	3	3	3	2	3	2	3	2	2	1	3	4	2	2	2	3	1	2	2
16	2	4	4	1	1	3	1	1	1	1	4	1	4	2	1	1	2	2	2	1	1	1	2	2	2	3	4	3	2	3	4
14	2	4	3	2	1	4	1	2	3	2	4	3	4	1	1	2	2	1	2	2	1	1	2	4	2	3	2	3	3	3	2
14	2	4	4	2	2	4	3	1	2	3	4	1	4	1	2	1	1	1	2	1	3	1	2	4	2	4	1	2	2	4	1
14	2	1	4	4	3	1	4	4	4	4	1	4	1	4	4	2	1	4	4	4	4	4	4	2	4	1	4	4	4	1	4
16	2	4	4	4	1	3	1	3	3	2	1	2	3	1	1	3	2	3	3	1	1	1	2	1	1	1	1	2	2	4	2
14	2	1	4	1	1	1	1	1	1	4	1	1	4	4	4	4	4	4	4	4	4	4	4	1	4	4	4	4	4	2	4
14	2	2	3	4	2	3	1	4	3	3	3	1	2	3	4	1	3	2	3	1	1	4	4	1	1	4	3	3	4	3	2
14	2	4	3	2	1	3	2	3	3	2	4	3	2	2	3	3	2	3	2	1	1	2	2	3	1	4	3	2	3	4	1
15	2	3	4	3	3	1	4	3	3	3	3	2	2	3	2	2	2	3	2	1	3	3	2	4	3	4	4	2	3	4	4
14	2	3	2	1	1	4	3	2	1	1	4	1	3	1	2	1	3	2	1	1	1	2	1	3	2	4	2	3	2	2	3
15	2	4	3	2	2	2	1	3	4	2	4	2	2	1	2	1	2	2	1	2	2	1	2	1	1	1	4	1	2	4	4
14	2	4	3	2	1	3	2	2	2	2	4	2	4	1	1	2	2	3	3	1	1	2	3	4	3	4	4	2	3	3	2
14	2	4	3	2	2	4	2	3	3	2	4	2	4	1	1	1	2	2	3	2	2	1	2	3	1	4	3	2	2	4	2
14	2	4	2	3	2	4	1	1	3	3	2	4	1	1	1	2	3	1	2	1	1	3	1	4	1	2	1	2	4	4	1
14	2	4	4	4	1	4	1	3	3	1	4	1	4	1	1	1	2	2	3	2	1	1	3	1	1	4	4	1	3	4	3
15	2	3	4	3	1	2	3	3	3	3	4	2	2	2	1	2	1	3	1	3	1	1	3	4	3	4	2	3	3	1	3
14	2	4	2	3	1	3	1	3	3	2	3	2	2	1	1	1	2	1	1	1	1	1	2	4	3	3	2	4	2	2	1
14	2	4	3	3	2	1	2	3	1	2	3	2	3	2	1	2	1	2	1	1	2	1	4	1	3	2	3	3	4	4	2
15	2	3	2	3	1	2	1	1	2	2	1	1	2	1	1	3	1	2	3	1	2	3	2	2	1	1	1	1	4	4	2
17	2	3	2	1	1	3	4	2	1	1	1	1	4	1	1	1	1	1	2	1	1	1	2	3	3	1	2	1	2	3	2
16	2	4	4	1	1	3	3	1	1	1	3	2	4	2	1	1	1	1	3	1	1	1	2	1	1	3	1	1	1	4	1
16	2	4	4	1	1	2	1	1	1	1	4	1	4	1	1	1	1	1	3	3	1	1	3	4	1	4	1	4	3	4	1
15	2	3	3	2	2	1	4	3	3	2	4	2	2	2	2	1	1	1	2	1	2	2	1	4	3	3	3	2	3	3	2
16	2	4	2	1	4	3	1	1	1	1	2	3	3	1	1	2	2	1	4	1	1	1	2	1	3	3	3	1	4	4	1
15	2	4	4	1	1	4	1	1	1	1	4	1	4	1	1	1	1	4	4	4	1	1	1	4	1	4	1	1	1	1	1
15	2	4	4	3	2	3	1	3	2	2	3	2	3	2	1	2	4	3	3	4	1	1	3	3	2	2	3	3	4	4	1
15	2	4	4	3	3	4	1	2	2	1	3	1	4	2	1	1	3	2	3	3	1	2	2	1	3	3	3	2	2	3	1
15	2	3	4	3	4	2	2	1	2	2	4	2	3	3	1	1	2	3	3	1	3	2	2	3	3	4	4	2	2	3	3
16	2	1	4	3	2	1	4	4	4	4	3	2	1	4	2	1	3	4	3	4	4	4	2	1	3	2	2	4	4	4	4
17	2	4	3	2	1	3	1	2	2	1	4	2	3	1	1	1	2	1	2	1	1	1	2	4	2	4	2	2	2	4	2
16	2	2	3	3	2	1	1	3	3	1	3	3	4	2	1	2	3	4	3	1	1	3	3	3	3	4	4	1	3	4	3
16	2	4	2	1	1	3	1	1	1	1	1	1	4	1	1	1	1	1	1	1	1	1	3	2	2	4	1	3	2	4	3
17	2	4	2	3	2	1	1	2	1	1	4	2	1	3	1	1	1	3	1	1	1	1	2	1	2	3	1	4	1	2	1
15	2	4	3	2	1	1	2	1	3	1	3	3	4	2	1	2	2	3	3	2	1	2	3	1	2	3	2	2	3	2	3
16	2	3	3	2	2	3	1	3	3	2	4	2	3	1	2	1	3	3	2	3	2	2	3	4	3	4	2	3	3	4	2
17	2	2	3	4	2	3	2	4	4	3	4	3	3	4	3	2	3	3	2	3	2	3	4	3	4	3	2	4	4	4	3
16	2	4	4	3	2	1	2	3	3	2	3	2	2	3	3	3	3	3	3	2	3	3	3	4	2	2	4	3	4	4	3
15	2	4	4	2	2	2	3	1	1	1	4	2	2	3	2	1	2	2	4	1	1	1	2	4	2	4	2	1	3	4	2
16	2	4	2	4	1	3	2	3	3	2	4	2	4	1	1	3	3	4	3	1	1	1	3	2	1	4	2	3	3	3	2
17	2	4	1	1	1	4	1	1	1	1	2	4	3	1	1	2	1	2	2	2	1	1	3	4	2	4	1	2	2	3	1
17	2	4	2	4	1	3	2	3	3	2	4	2	4	1	1	3	3	4	3	1	1	1	3	2	1	4	2	3	3	3	2
17	2	4	4	1	1	4	2	1	1	1	3	1	4	1	1	1	2	1	1	1	1	1	2	4	2	4	2	2	1	4	2
16	2	3	3	1	1	3	1	3	1	1	3	2	4	2	1	1	2	1	2	1	1	1	2	2	1	3	1	2	2	3	1
16	2	3	3	1	1	4	1	3	2	1	3	1	4	1	1	1	2	3	3	2	1	1	2	2	2	3	2	2	3	4	2
17	2	4	3	1	1	4	1	1	1	1	3	1	4	1	1	1	1	2	1	1	1	1	2	4	2	3	2	1	1	4	1
16	2	4	4	3	1	1	2	3	3	1	4	2	3	1	1	1	2	3	3	1	1	2	3	4	3	4	2	1	3	4	3
17	2	2	4	3	1	4	2	3	4	2	4	1	4	1	3	1	3	3	4	1	1	4	4	4	4	4	3	4	4	2	3
16	2	4	4	1	1	3	1	1	2	1	4	1	3	4	1	1	1	1	1	1	1	1	2	3	1	4	2	1	1	4	3
15	2	4	3	1	1	1	1	1	1	1	4	1	4	4	1	1	1	1	1	1	1	1	1	4	1	4	1	2	1	1	1
16	2	4	1	1	4	4	1	2	2	4	4	2	4	1	1	2	1	2	3	1	1	1	3	4	2	4	2	2	3	4	1
15	2	4	3	3	3	4	2	2	4	2	3	1	3	2	1	1	1	4	1	2	1	1	3	3	1	4	1	1	1	2	1
16	2	4	4	1	1	4	1	1	1	1	3	1	4	1	1	1	1	1	1	1	1	1	1	4	1	4	2	1	1	4	1
16	2	4	3	1	1	4	1	1	1	1	4	1	3	1	1	1	1	2	2	1	1	1	2	3	1	4	1	2	2	4	2
18	2	4	3	1	1	4	2	1	2	1	4	1	4	1	1	1	1	1	1	1	1	1	4	4	1	4	1	1	2	3	1
16	2	4	2	1	3	4	2	1	2	2	4	2	4	1	1	3	2	4	4	2	4	1	3	4	2	4	2	1	3	4	3
15	2	4	1	2	1	3	2	1	2	1	4	1	4	1	1	2	1	2	1	1	1	2	3	3	2	2	1	1	2	4	2
16	2	3	3	3	3	4	3	3	2	2	3	1	3	1	1	1	2	3	3	2	1	1	3	3	1	4	3	3	3	4	1
15	2	3	3	4	1	2	3	4	4	3	2	1	3	2	1	2	3	1	1	1	2	3	3	3	1	3	2	1	3	3	2
16	2	3	4	3	3	3	2	3	3	1	3	3	3	2	1	1	3	2	3	3	1	1	3	3	2	4	3	4	3	3	2
16	2	3	4	1	1	3	1	3	2	1	4	1	2	1	2	1	2	1	3	1	1	2	2	4	4	3	2	4	3	2	3
15	2	4	4	4	3	3	3	2	3	2	4	3	4	3	2	3	4	3	2	4	3	3	4	4	3	4	2	3	4	4	2
15	2	4	3	4	4	1	2	4	3	4	3	3	3	2	1	1	2	4	4	3	3	3	3	2	2	2	2	4	4	4	4
15	2	2	4	4	2	4	3	3	3	2	2	2	3	4	1	1	1	1	4	2	3	3	4	1	3	2	4	3	3	3	3
15	2	4	3	3	1	4	1	2	2	1	3	1	4	1	1	1	3	1	2	1	1	3	3	3	1	2	2	1	3	4	1
15	2	4	2	3	3	3	3	3	4	2	2	1	2	3	3	4	2	4	4	4	4	4	4	3	4	4	4	1	4	4	4
16	2	3	2	2	1	4	1	2	2	1	4	2	4	1	1	1	1	1	1	1	1	1	2	3	3	2	2	2	2	3	2
14	2	4	3	2	4	1	1	4	4	4	3	2	1	4	2	4	3	3	3	1	3	2	4	3	4	1	3	4	4	3	4
15	2	1	3	4	2	1	4	3	4	4	3	2	2	4	3	4	3	4	2	1	2	2	2	4	3	4	3	1	2	3	4
17	2	3	2	3	1	3	2	3	2	3	1	3	1	1	1	1	1	3	4	3	1	3	3	1	2	3	4	2	3	4	4
17	2	4	1	1	1	3	1	2	2	1	4	1	4	1	1	2	1	2	1	1	1	1	2	4	1	3	3	1	1	4	1
16	2	4	3	1	1	4	1	2	1	1	2	1	4	1	1	1	1	1	2	1	1	1	1	3	1	3	2	1	2	2	1
17	2	4	2	1	3	4	3	1	3	1	4	1	4	1	1	1	3	1	3	1	1	1	3	2	3	4	3	1	3	3	1
17	2	3	4	3	1	4	2	2	4	1	4	4	3	2	1	1	4	4	4	1	1	1	4	3	1	4	3	2	4	4	2
17	2	4	2	2	3	2	3	3	4	2	3	2	3	2	3	3	2	3	4	1	2	2	3	4	2	3	4	2	4	2	3
17	2	2	4	2	1	4	2	3	3	2	3	2	3	2	1	1	3	1	2	1	2	3	3	2	1	2	1	3	3	2	3
16	2	2	2	4	4	1	4	1	4	4	2	2	2	4	4	4	4	3	3	2	3	4	4	3	2	3	4	2	3	3	4
17	2	3	4	3	4	3	2	3	4	2	4	2	3	4	4	3	1	1	4	1	3	3	4	4	2	4	3	3	4	4	3
17	2	3	3	2	1	2	3	2	2	2	3	4	2	3	1	2	3	3	3	2	2	1	2	2	3	3	2	2	2	3	2
16	2	4	4	2	1	3	1	2	2	1	4	2	4	1	1	1	3	2	2	2	1	1	2	4	1	4	2	2	2	4	1
16	2	3	4	1	1	3	1	1	2	1	3	1	4	4	1	1	1	3	3	1	1	1	3	4	3	3	3	2	2	4	1
16	2	4	4	3	2	3	3	3	3	3	3	3	3	3	3	2	3	3	2	2	2	2	2	3	4	3	3	3	3	4	3
16	2	3	4	4	2	1	1	4	4	3	2	1	1	2	3	3	4	1	4	1	1	1	4	2	1	2	3	3	2	4	1
16	2	1	2	4	4	2	3	4	4	4	3	4	1	2	2	1	1	2	3	3	4	4	3	2	4	2	3	1	2	1	4
16	2	4	4	1	1	3	2	1	2	2	4	3	4	1	1	2	3	3	2	2	1	1	3	4	4	4	2	2	2	4	1
16	2	3	3	2	2	3	1	2	2	2	4	1	3	1	1	3	3	3	1	1	2	1	3	3	2	4	2	2	3	4	2
16	2	2	4	4	2	1	1	2	2	3	4	1	2	2	1	3	2	1	1	2	2	3	4	4	1	4	1	1	4	4	3
16	2	4	3	1	1	2	1	3	3	2	3	1	3	1	1	1	2	2	3	2	1	3	4	2	1	3	2	3	3	4	2
17	2	2	3	4	3	2	4	4	3	4	3	4	2	4	3	4	4	4	4	3	3	4	4	2	4	3	4	3	4	2	4
17	2	4	4	2	1	4	2	3	3	1	4	1	4	1	1	2	3	1	2	2	1	1	2	2	2	4	3	1	2	4	1
16	2	4	3	3	1	3	1	3	3	1	4	2	3	1	1	1	3	1	4	1	1	1	3	3	1	4	1	1	3	4	2
17	2	4	4	2	1	4	1	1	1	1	4	1	4	1	1	1	1	1	1	1	1	1	2	4	2	4	2	2	2	4	1
16	2	4	3	3	3	2	3	1	3	1	4	2	3	1	1	2	4	3	3	3	3	1	4	3	3	3	3	2	2	4	2
16	2	4	4	3	3	4	4	3	3	1	4	2	4	3	1	2	2	3	4	3	1	2	3	3	2	4	3	2	3	4	2
16	2	3	3	3	2	2	1	4	4	3	4	1	3	2	3	1	3	2	3	3	2	2	4	3	3	4	4	1	3	3	2
16	2	4	3	1	1	4	1	1	2	1	4	2	4	1	1	1	1	1	2	1	1	1	2	4	4	4	2	2	2	2	1
17	2	4	2	1	1	4	1	1	1	1	4	2	4	1	1	2	3	1	3	1	1	1	3	4	1	4	2	2	1	4	4
15	2	4	2	2	2	2	4	1	1	1	4	1	3	2	1	1	1	2	1	1	1	1	1	3	1	4	1	1	1	4	1
18	2	2	4	4	4	2	4	4	4	4	3	4	2	4	4	4	4	4	4	4	4	4	4	3	4	2	4	4	4	1	4
15	2	4	3	2	2	3	1	2	2	1	4	2	4	1	1	1	2	2	3	1	1	1	3	4	2	4	2	2	2	4	2
16	2	3	3	3	2	4	2	2	2	2	4	2	4	2	2	2	2	2	2	2	2	2	2	4	2	4	2	2	2	4	2
14	2	4	4	3	2	1	3	2	2	2	4	1	3	1	1	2	1	3	3	3	2	2	2	3	1	4	3	3	2	4	3
15	2	4	4	2	1	4	1	2	1	1	4	1	4	2	1	2	1	3	3	1	1	1	3	1	2	3	4	1	2	3	2
15	2	4	4	2	1	3	2	2	2	2	3	2	3	1	1	1	2	2	2	2	1	2	2	2	2	4	2	1	2	3	1
14	2	4	4	2	1	3	1	2	2	1	3	2	4	1	1	1	2	2	2	1	1	2	3	3	2	3	2	2	2	4	2
14	2	3	4	3	2	1	3	3	2	3	3	2	3	3	2	1	1	3	3	1	2	2	2	3	3	3	2	1	2	4	2
15	2	3	4	3	1	3	2	2	1	2	2	1	3	1	1	2	2	4	3	1	1	2	3	3	1	3	1	2	3	3	3
14	2	4	3	1	1	4	1	3	4	2	3	1	4	1	1	1	1	1	3	1	1	1	3	4	1	3	3	4	3	4	2
15	2	3	4	3	2	2	3	3	3	1	3	2	3	1	2	1	1	2	3	1	1	2	3	3	3	4	4	3	1	4	3
14	2	4	4	1	1	2	1	1	1	1	3	1	4	1	1	1	1	1	3	1	1	1	1	1	1	3	1	1	1	3	1
15	2	4	4	1	1	4	1	1	1	1	3	2	4	1	1	1	1	1	2	1	1	1	3	4	1	3	2	4	3	4	4
15	2	3	3	3	1	3	2	3	2	3	3	2	3	2	1	3	2	3	2	2	2	3	3	3	2	4	2	2	3	3	4
14	2	4	2	3	2	2	3	4	3	3	3	3	3	1	1	2	3	1	1	1	3	1	2	4	3	2	1	3	2	4	2
14	2	3	4	4	4	1	4	4	4	4	4	3	1	4	4	4	4	4	4	1	4	4	4	2	3	4	4	4	4	4	4
14	2	4	3	2	1	2	1	3	3	2	4	2	3	2	1	2	1	2	4	1	1	2	3	4	1	4	2	3	2	1	2
14	2	3	4	3	1	3	2	2	3	1	3	1	3	2	1	1	2	2	2	1	1	2	3	2	3	2	3	1	2	4	2
14	2	3	2	3	3	2	2	2	3	3	3	2	3	2	3	2	3	3	3	2	3	3	3	4	2	4	2	4	2	4	3
15	2	4	3	3	3	3	1	2	3	2	4	3	2	1	3	2	3	3	2	2	3	2	3	2	3	4	3	4	3	4	2
14	2	4	3	1	1	4	3	3	1	3	3	2	3	2	1	2	2	3	2	3	3	3	3	2	3	3	2	3	2	3	3
16	2	4	4	3	2	4	2	2	2	3	3	2	4	1	2	2	2	1	2	1	2	2	3	2	2	4	2	2	2	4	2
14	2	3	2	1	2	3	1	2	3	2	3	2	3	2	1	1	1	4	3	1	1	1	2	3	4	3	4	3	4	3	3
15	2	2	2	3	1	2	2	2	3	3	4	4	4	1	2	4	2	2	1	1	2	4	4	1	3	2	1	4	3	3	2
14	2	3	4	3	2	3	1	1	2	1	2	1	4	1	1	2	3	2	3	2	1	2	3	3	2	2	3	2	3	3	2
14	2	3	3	3	3	2	3	3	4	3	4	2	3	2	2	2	2	3	3	2	3	2	3	3	4	4	3	2	3	3	4
15	2	4	4	2	4	3	3	4	4	4	4	2	4	1	1	3	3	3	3	3	3	3	3	3	4	4	4	4	4	4	4
14	2	3	3	1	1	3	1	3	2	1	4	1	4	1	1	1	1	2	3	1	1	1	1	4	2	4	3	3	4	4	1
14	2	3	4	3	3	3	4	4	4	3	4	3	3	2	3	2	2	3	3	2	3	2	3	3	2	4	1	1	4	2	2
14	2	1	2	1	4	1	2	1	3	1	3	1	1	4	4	1	2	4	1	3	4	4	4	1	1	2	1	1	2	3	4
14	2	4	3	1	1	3	1	2	2	1	4	2	4	1	1	1	2	2	2	1	1	1	3	4	1	4	2	1	3	3	1
14	2	4	2	1	1	4	2	1	2	1	3	1	3	1	1	1	2	1	2	1	1	1	2	3	1	4	2	1	2	4	1
14	2	4	3	2	1	4	1	1	2	1	4	1	4	1	1	2	1	1	1	1	1	1	2	4	1	4	1	2	2	4	2
14	2	4	3	1	1	3	2	3	3	3	4	1	4	2	1	1	1	3	2	2	3	2	3	1	2	3	3	1	3	4	3
14	2	3	4	3	2	2	1	3	4	3	4	2	3	2	1	1	2	1	2	1	1	3	1	3	1	4	2	4	3	3	1
14	2	3	3	2	2	2	2	4	4	2	4	2	2	3	3	2	2	4	1	2	3	2	2	3	2	4	2	1	1	4	2
15	2	3	3	3	2	3	1	3	3	2	4	2	3	1	2	1	3	3	2	3	2	1	4	3	2	4	3	1	3	4	2
14	2	3	2	3	1	2	1	2	2	2	4	2	3	1	1	2	2	1	3	2	1	1	3	4	2	3	2	2	4	4	1
14	2	4	2	1	1	4	1	1	1	1	4	1	4	1	1	1	3	1	3	1	1	1	1	4	2	4	2	1	2	3	1
14	2	3	2	3	3	3	4	4	3	4	4	2	2	3	2	3	2	3	2	4	4	3	3	4	3	3	2	1	3	4	4
14	2	3	4	3	1	3	1	3	2	1	3	1	3	1	3	1	1	2	3	1	1	1	3	3	2	4	2	1	2	4	1
14	2	3	2	1	3	2	1	3	3	2	4	3	3	1	1	3	3	1	3	3	1	1	3	3	3	4	3	2	3	3	2
14	2	4	3	2	1	4	3	2	3	1	3	2	4	1	1	1	2	3	3	2	1	2	2	3	2	3	3	3	1	3	2
14	2	4	3	2	1	3	3	3	2	3	4	1	3	2	1	2	1	2	4	2	2	3	3	4	2	3	2	1	2	4	2
14	2	4	4	1	1	4	1	2	2	1	4	1	4	2	1	3	1	2	2	1	2	1	2	4	1	4	2	1	3	4	1
14	2	3	2	3	3	2	4	3	3	3	4	4	1	3	3	2	1	3	4	3	2	2	3	4	1	4	2	2	3	3	3
14	2	3	4	4	1	2	1	4	3	2	4	3	3	4	2	2	2	4	3	2	2	3	3	3	3	4	3	1	3	2	3
14	2	3	4	3	3	4	3	4	3	3	2	2	3	3	2	2	2	4	2	2	3	2	3	4	3	2	3	1	3	3	4
16	2	4	1	3	2	3	1	3	4	3	4	1	4	1	1	1	1	4	4	1	2	2	2	4	3	4	3	3	2	4	2
14	2	4	3	2	1	4	1	1	3	1	3	1	4	1	1	1	1	1	3	1	1	1	3	3	1	3	2	1	2	4	1
14	2	4	4	3	3	2	3	4	3	3	4	3	2	3	2	4	2	4	4	4	4	4	4	4	3	4	3	3	3	4	4
15	2	2	1	2	3	2	3	4	4	4	3	3	4	1	3	1	2	1	3	3	4	2	1	4	2	4	2	2	4	4	3
14	2	4	1	1	1	4	1	1	3	1	4	1	4	3	1	1	1	1	3	1	3	3	4	4	1	4	2	1	3	4	1
14	2	1	4	4	4	1	4	4	4	4	4	2	1	4	4	4	4	4	4	4	4	4	4	3	4	2	4	4	4	1	4
14	2	3	4	4	2	4	4	4	4	4	2	4	2	4	3	4	4	3	4	2	4	4	4	2	4	2	4	4	4	1	4
15	2	4	3	2	2	2	2	2	3	3	4	2	2	2	1	1	1	1	3	3	2	1	1	1	2	2	3	2	2	2	3
14	2	4	2	1	1	3	2	2	3	3	4	2	4	1	1	1	1	3	2	2	2	2	2	4	1	4	1	2	2	4	2
15	2	3	2	2	2	2	1	2	2	2	3	1	3	1	1	2	1	3	2	1	1	2	3	3	1	3	2	1	2	3	2
14	2	4	4	1	1	4	1	1	1	1	4	1	4	1	1	1	1	1	1	1	1	1	1	4	1	4	1	1	4	4	1
14	2	3	2	3	2	3	2	2	1	2	3	2	3	2	1	1	2	1	2	1	1	1	2	4	3	3	2	3	2	4	1
14	2	3	2	2	1	2	2	2	1	1	3	1	3	1	1	1	1	3	2	1	1	1	3	3	1	3	2	1	2	3	1
15	2	4	3	1	1	3	1	1	1	2	4	1	4	1	1	1	1	1	1	1	1	1	4	3	1	4	1	1	4	4	2
14	2	4	3	1	1	4	1	1	1	1	4	1	4	1	1	1	1	1	1	1	1	1	1	4	3	4	3	2	1	3	1
14	2	3	4	2	1	1	4	1	1	1	1	3	4	1	1	1	1	1	1	1	1	1	1	3	4	1	1	1	1	4	1
14	2	4	2	3	2	3	1	2	3	2	4	2	3	1	1	2	1	3	2	2	1	2	2	4	1	4	3	1	3	3	3
14	2	4	3	1	2	2	1	3	2	1	3	1	4	1	1	1	2	2	2	2	1	1	3	4	1	4	3	2	2	3	1
14	2	4	3	3	2	2	3	2	3	3	3	2	3	1	1	2	1	2	3	2	2	3	2	3	4	3	2	2	3	4	3
14	2	3	4	3	2	3	1	3	4	3	4	2	2	3	1	2	2	1	2	1	2	3	4	4	3	4	3	2	4	2	4
14	2	4	3	2	1	3	3	1	2	1	3	2	4	1	1	1	1	1	2	1	1	1	2	3	2	3	1	1	1	4	1
15	2	4	4	1	1	3	4	3	3	2	4	1	4	2	1	3	2	2	3	2	2	2	3	3	1	4	3	2	3	4	3
15	2	3	4	3	3	1	2	3	3	4	3	2	2	2	3	3	2	3	3	3	4	4	4	3	2	3	3	4	4	3	3
14	2	4	3	2	1	4	1	1	2	1	4	1	4	1	1	1	1	1	2	1	1	1	1	4	1	4	2	2	2	4	1
14	2	3	3	3	1	3	3	2	2	1	3	1	3	1	1	2	1	3	3	2	1	1	3	3	4	4	3	3	3	4	2
14	2	4	4	1	1	3	2	3	2	2	4	1	4	2	1	1	2	1	3	2	1	2	3	4	2	4	3	3	2	3	3
14	2	2	3	3	3	3	2	4	4	3	4	3	3	3	3	3	3	3	2	2	2	2	3	3	3	3	3	3	4	3	3
14	2	3	3	3	2	3	3	3	3	3	3	2	2	2	1	2	1	1	3	1	2	2	2	2	1	3	1	2	1	2	3
16	2	4	4	2	3	3	3	3	3	3	4	3	2	3	2	4	2	4	3	3	3	3	4	4	3	4	3	3	2	4	4
15	2	4	4	1	3	4	1	2	1	2	4	1	4	2	2	1	2	1	1	1	2	1	4	4	1	4	1	2	3	4	1
14	2	2	4	4	3	1	1	4	4	3	3	2	2	4	3	3	3	4	4	4	3	2	3	1	4	3	3	2	1	3	3
14	2	4	3	1	1	3	1	1	1	1	4	1	3	1	1	1	1	3	1	1	1	1	3	4	1	4	1	1	1	3	1
14	2	3	2	3	1	3	2	3	3	2	3	2	4	3	1	3	3	3	3	2	1	1	4	3	1	3	3	2	2	2	2
14	2	4	4	3	3	3	4	3	3	3	3	3	3	1	1	3	3	2	4	3	3	3	4	3	1	4	4	3	3	3	3
14	2	3	4	3	2	3	3	3	4	3	3	4	2	3	1	2	3	4	4	4	3	3	3	4	3	4	4	4	4	4	3
15	2	4	3	3	1	3	2	3	2	3	4	1	4	1	1	1	2	3	3	1	2	3	3	3	2	4	3	3	2	4	2
14	2	3	3	3	2	3	1	2	1	1	3	1	3	1	1	1	1	2	1	1	1	2	2	2	1	3	2	1	2	3	2
14	2	1	3	1	3	2	1	2	3	2	4	2	2	3	4	1	2	2	3	1	2	2	4	4	3	4	2	2	3	3	4
14	2	3	2	2	2	3	2	3	1	2	3	1	2	1	1	2	2	1	3	2	2	3	3	3	2	3	3	2	4	4	3
15	2	4	3	2	1	3	3	2	2	1	4	2	4	3	1	2	2	3	3	3	2	4	4	4	4	4	3	4	4	2	4
14	2	4	4	1	1	3	1	1	1	1	4	1	4	1	1	2	2	1	1	1	1	1	3	4	2	4	3	2	3	3	1
14	2	4	2	3	1	3	3	3	2	2	4	2	4	1	1	1	3	3	2	2	2	1	3	4	1	4	2	1	1	4	1
14	2	3	4	3	2	1	3	3	2	3	4	1	1	1	1	1	2	2	2	2	2	3	3	4	1	4	3	2	2	4	3
15	2	1	3	2	3	1	4	2	1	3	4	3	3	4	1	3	4	3	4	1	1	2	3	4	1	4	3	2	4	1	1
14	2	3	1	3	1	3	3	3	3	2	4	4	4	1	1	1	2	2	1	2	1	3	3	2	1	4	3	3	3	4	4
14	2	3	4	2	2	3	2	3	3	2	4	2	4	2	1	1	2	3	4	2	1	3	3	4	1	4	4	4	3	3	3
15	2	4	3	2	1	4	2	2	2	3	4	1	4	2	1	2	2	3	3	2	2	2	3	4	4	4	3	2	3	3	2
15	2	4	2	1	1	3	1	2	3	1	4	4	3	2	1	2	3	2	3	3	1	1	3	3	2	4	3	4	2	4	1
16	2	4	4	2	1	4	3	2	2	1	4	4	4	3	1	2	1	3	3	1	1	2	2	4	1	4	1	3	1	3	1
15	2	3	3	2	1	3	3	3	3	1	3	1	3	1	1	2	2	2	2	2	1	1	2	3	2	4	1	2	3	4	2
15	2	3	4	3	2	3	4	3	2	3	3	2	3	1	1	3	2	2	4	2	2	3	3	2	3	3	4	3	3	4	2
15	2	3	3	4	1	4	2	4	4	2	3	2	3	3	1	2	2	2	3	3	1	2	3	3	4	3	3	3	4	3	3
16	2	3	4	3	1	2	3	2	3	3	4	1	2	2	3	2	1	2	2	2	3	1	3	4	2	4	3	4	2	4	2
15	2	4	3	3	1	4	1	3	3	1	4	3	4	1	1	1	2	2	3	2	1	1	3	4	2	4	3	4	3	4	2
16	2	4	4	3	3	2	3	3	4	3	2	1	2	3	2	3	2	3	3	3	2	2	3	3	3	2	2	4	3	4	3
15	2	3	4	4	1	2	2	2	3	2	3	1	2	2	2	2	3	3	2	2	2	1	4	3	1	3	2	2	3	3	2
16	2	4	4	2	1	4	1	1	1	1	4	1	4	1	1	1	1	1	4	1	1	1	4	4	1	4	4	4	4	2	4
15	2	4	3	3	3	2	3	2	2	3	4	2	3	3	2	3	1	2	3	2	2	3	3	4	4	4	4	2	4	4	4
15	2	4	4	1	1	3	3	2	2	1	4	1	4	1	1	1	1	2	2	1	1	2	2	4	2	3	3	3	1	4	2
15	2	4	4	2	1	4	2	3	2	1	2	1	4	2	1	1	2	3	3	2	1	1	4	2	2	3	2	1	2	3	1
15	2	4	4	1	2	4	1	1	2	1	4	1	4	1	1	1	2	1	2	2	1	1	4	4	1	4	2	1	1	3	1
15	2	3	3	2	3	2	3	4	3	3	3	4	2	4	2	3	3	3	4	3	2	2	2	2	1	3	4	2	3	3	4
15	2	4	4	3	2	3	2	2	2	3	3	2	3	2	1	3	1	4	3	2	2	2	3	3	2	4	2	2	4	4	3
15	2	3	4	3	2	4	3	4	4	3	1	4	3	2	3	3	4	4	4	2	1	2	4	1	4	1	4	4	4	4	3
15	2	3	4	2	1	3	1	3	2	1	4	1	3	1	1	1	2	3	3	2	2	1	3	3	2	3	3	2	2	4	3
16	2	4	3	1	1	3	1	3	3	1	4	3	4	1	1	1	2	1	4	1	1	1	3	2	2	4	2	3	2	4	1
15	2	4	4	3	3	4	4	2	2	2	4	1	4	3	1	3	4	3	3	3	3	3	3	4	1	4	3	3	1	4	3
15	2	2	1	3	1	3	2	3	3	2	2	2	3	2	1	2	2	1	2	2	2	1	2	3	2	4	2	2	4	4	2
15	2	2	4	3	1	3	3	3	2	4	4	1	2	2	1	4	2	3	3	4	3	3	2	4	4	4	2	4	4	4	3
17	2	4	4	1	2	4	1	1	3	2	4	1	4	1	2	1	2	1	4	3	1	1	2	4	3	4	2	3	2	4	2
16	2	4	2	3	1	4	2	3	3	2	3	2	4	1	1	1	2	2	3	2	2	1	3	3	3	2	2	2	3	4	2
15	2	3	3	3	2	3	3	3	3	3	3	2	3	3	2	3	2	2	3	3	3	3	2	2	2	2	3	2	3	4	3
15	2	4	2	3	2	4	1	1	2	3	4	1	4	2	1	2	2	3	2	1	1	1	3	4	2	4	2	2	2	4	1
15	2	2	4	3	1	4	2	3	3	3	4	3	4	1	2	2	3	3	2	1	1	2	3	4	3	4	2	3	3	4	3
16	2	2	3	4	3	1	3	2	2	2	1	1	2	3	1	1	1	1	3	3	2	3	4	1	1	1	3	1	1	2	3
16	2	4	3	1	1	3	1	1	1	1	3	1	4	1	1	1	1	1	1	1	1	1	2	4	1	4	1	1	1	4	1
16	2	4	4	1	1	2	2	2	1	4	2	4	1	1	1	2	1	3	1	1	1	1	4	2	4	3	2	1	4	1	1
16	2	3	3	3	2	3	2	3	4	3	4	2	4	3	1	1	2	4	3	2	3	2	3	3	2	4	3	2	2	4	2
17	2	4	4	1	1	4	1	1	1	1	4	1	4	1	1	1	1	1	3	1	1	1	3	4	1	4	1	1	1	4	1
16	2	4	4	1	1	2	2	1	1	1	3	1	4	1	1	1	2	2	1	1	1	1	3	3	2	3	2	1	2	4	1
16	2	1	4	4	3	1	4	4	4	4	2	4	1	4	4	3	3	4	4	4	4	4	4	1	4	2	4	3	4	4	4
16	2	3	3	2	2	3	1	1	1	1	4	1	3	1	1	1	1	1	3	1	1	1	2	4	2	4	2	2	3	4	1
16	2	4	4	3	1	3	2	3	2	1	3	4	3	2	2	2	2	3	3	3	2	3	3	3	4	4	4	3	3	4	3
17	2	3	4	3	2	3	3	3	2	2	3	3	3	3	1	3	3	3	3	2	2	3	3	3	3	3	3	4	3	2	3
16	2	4	4	1	1	2	1	3	1	2	1	4	1	1	3	3	1	2	1	1	1	3	1	2	4	3	3	1	4	1	1
16	2	4	4	2	2	3	1	1	2	1	3	4	4	1	1	1	3	1	4	1	1	1	3	3	4	2	4	3	4	3	2
17	2	3	3	3	3	2	2	3	3	3	3	2	2	2	1	2	2	3	3	2	2	3	2	3	3	3	3	2	3	2	3
16	2	4	1	1	1	2	1	2	1	1	3	4	4	1	1	1	1	3	3	1	1	1	1	4	1	3	4	1	2	3	4
16	2	2	3	4	2	1	4	3	3	3	2	2	1	4	3	2	2	2	3	3	3	2	2	1	3	2	4	3	3	1	1
17	2	4	1	1	1	4	1	1	1	1	3	1	3	1	1	1	1	1	1	1	1	1	1	4	1	4	1	1	1	4	1
16	2	3	4	3	2	2	4	3	2	1	4	2	3	3	1	3	2	4	3	1	1	1	4	1	3	3	2	3	3	4	2
16	2	4	3	3	4	1	4	1	2	2	1	4	2	4	2	1	2	2	2	3	2	1	1	3	4	2	4	2	3	3	4
16	2	4	4	3	1	4	4	4	3	3	4	1	4	1	1	3	4	4	4	2	1	3	3	1	3	4	3	2	4	4	1
18	2	1	4	4	4	1	4	4	4	4	3	3	1	4	4	4	3	4	4	3	4	4	2	3	4	3	4	4	4	4	4
16	2	4	4	3	3	3	3	2	3	2	4	3	4	3	1	2	2	1	3	1	1	1	4	4	2	3	3	4	3	3	3
16	2	3	3	1	1	1	4	1	1	1	1	1	3	1	1	1	2	2	2	2	1	1	4	3	1	2	1	2	4	2	2
17	2	2	4	3	2	1	4	4	4	4	4	1	2	3	4	4	4	4	3	4	4	4	4	3	4	3	2	3	3	2	1
17	2	3	2	2	1	4	3	3	2	2	3	3	1	1	2	2	2	3	2	1	3	2	4	1	4	3	3	3	4	4	3
16	2	3	4	4	3	2	4	3	3	3	2	4	2	3	1	4	2	3	3	2	3	4	4	2	2	1	4	3	3	4	3
17	2	3	4	4	3	2	3	4	3	3	4	2	2	1	1	3	4	3	4	4	4	4	3	4	2	4	4	2	4	4	4
16	2	4	3	1	3	4	4	3	3	3	4	1	4	3	1	1	1	3	1	3	1	1	3	4	1	4	1	1	1	4	1
17	2	3	4	3	2	3	1	3	4	2	4	2	3	2	1	3	3	4	4	3	2	3	4	4	1	4	2	2	3	4	2
16	2	3	3	3	2	2	3	3	4	3	4	2	3	3	2	2	2	3	3	3	3	2	3	4	3	4	3	2	3	4	3
16	2	4	3	1	1	4	1	1	2	1	4	1	4	1	1	1	2	1	2	2	1	1	2	4	2	4	2	1	1	3	1
17	2	3	4	3	2	3	2	3	3	3	4	3	3	3	1	2	2	2	3	1	2	2	2	3	3	4	4	2	2	4	2
16	2	4	4	3	4	3	3	3	3	2	4	3	3	3	3	2	4	4	4	1	2	1	3	3	4	4	3	3	3	4	3
17	2	4	3	1	2	3	1	2	3	1	1	1	3	2	1	1	2	3	2	1	1	1	2	3	4	3	2	1	3	3	2
16	2	4	3	3	1	4	1	3	1	1	4	2	4	1	1	2	2	1	2	1	1	1	2	3	2	4	2	2	2	3	1
16	2	4	3	1	3	4	1	2	1	1	3	2	4	1	1	2	2	2	3	1	1	2	2	3	1	4	3	2	3	4	2
16	2	4	4	3	1	3	2	3	3	2	4	3	4	2	1	2	3	2	4	1	1	2	3	3	3	3	4	4	4	4	2
16	2	3	3	3	2	3	2	3	2	2	3	2	3	2	1	2	2	2	2	2	2	2	2	2	2	3	2	2	2	3	3
16	2	4	3	2	1	3	1	3	3	1	4	1	4	2	1	1	2	3	3	3	2	1	3	4	3	4	3	3	3	4	2
17	2	3	4	4	4	2	3	4	4	4	2	4	2	4	1	3	3	4	4	3	4	3	3	4	4	4	4	4	1	4	3
17	2	3	4	1	1	3	3	2	2	1	1	4	2	1	1	1	2	2	3	1	1	2	3	4	1	4	3	2	2	4	3
17	2	4	4	2	2	3	1	2	2	1	4	3	4	2	1	2	1	1	3	3	1	1	3	4	3	4	3	2	3	4	2
17	2	4	3	3	2	4	2	2	3	4	4	2	4	4	4	3	3	3	4	4	1	1	4	3	2	4	3	1	4	4	4
16	2	3	3	3	3	3	3	3	3	2	3	3	3	4	3	3	3	3	3	3	3	3	2	2	3	2	3	3	3	3	4
16	2	3	4	1	1	3	1	1	1	1	2	1	2	1	1	1	1	1	1	1	1	1	2	3	3	2	4	1	1	2	1
16	2	4	3	2	1	1	1	2	1	1	4	1	3	1	1	1	1	2	2	1	1	1	3	4	1	4	3	1	1	4	1
16	2	4	2	3	1	4	1	3	3	2	4	3	3	1	1	2	3	3	3	2	1	1	3	3	2	4	3	3	3	4	2
17	2	4	2	2	1	4	2	1	1	1	1	1	4	1	1	1	1	1	1	1	1	1	1	2	3	1	1	2	3	4	1
16	2	3	3	2	3	3	2	2	3	2	3	1	3	4	2	3	2	3	4	3	2	3	2	3	1	3	4	2	2	4	3
17	2	4	3	2	1	4	2	2	2	2	4	2	4	2	1	2	1	1	2	1	1	1	2	4	2	4	2	2	3	4	2
17	2	4	3	1	1	4	1	1	1	1	3	3	4	4	1	1	4	3	3	4	1	1	4	1	1	4	3	4	4	4	3
16	2	3	4	4	2	2	3	3	3	4	3	2	3	3	3	3	3	2	4	4	3	4	4	4	1	4	4	3	3	3	4
16	2	4	3	2	1	3	1	2	2	1	4	2	4	3	1	1	2	3	3	1	1	1	2	3	3	4	3	3	3	3	1
16	2	2	2	3	3	2	1	3	4	2	4	2	2	2	2	2	2	2	4	2	2	2	4	3	4	4	3	3	3	4	2
16	2	3	4	2	1	2	3	2	3	2	3	2	3	3	1	2	2	3	3	2	3	2	3	4	3	4	4	3	2	3	2
17	2	3	2	4	2	2	1	2	3	2	3	2	3	1	1	2	2	1	3	1	1	1	2	2	3	3	4	4	3	4	1
16	2	2	2	1	1	4	1	1	2	1	2	2	4	1	1	1	2	1	2	1	1	1	2	1	1	2	2	2	2	4	1
16	2	3	3	3	3	3	1	3	3	3	3	2	2	3	1	1	1	3	4	2	1	1	4	2	1	4	3	3	1	3	1
16	2	4	1	1	2	1	1	1	1	1	4	2	4	1	1	2	3	3	3	2	1	1	2	4	4	3	4	2	2	4	1
16	2	3	3	1	3	3	1	1	1	1	2	1	2	2	1	1	2	1	3	2	1	1	2	2	1	4	2	1	3	3	1
16	2	4	3	1	1	4	1	2	2	1	4	2	4	1	1	1	2	3	3	3	1	1	2	3	2	4	3	1	2	4	2
17	2	4	3	2	1	1	1	3	3	2	3	3	3	1	1	1	2	2	2	1	1	1	3	1	2	3	2	3	3	4	1
17	2	4	4	3	1	4	1	1	1	1	4	1	4	1	2	2	4	1	3	1	1	1	3	4	1	4	3	1	3	4	1
15	2	4	4	4	3	4	3	1	4	1	4	3	4	4	3	2	3	2	4	1	1	4	4	4	1	4	4	4	4	2	2
16	2	1	3	2	4	1	2	4	4	4	2	4	1	4	4	3	4	4	4	4	4	4	4	1	4	2	4	4	4	1	4
15	2	3	4	3	1	1	3	3	3	3	4	2	3	3	1	4	2	3	3	1	2	3	4	3	3	4	3	3	3	4	3
15	2	4	3	2	1	3	2	2	2	1	4	3	4	2	1	2	3	2	3	2	1	2	3	4	4	4	3	3	4	2	3
15	2	4	3	2	4	1	3	3	4	4	2	3	3	4	4	4	4	4	2	4	4	4	4	4	4	4	4	3	2	2	4
15	2	4	1	2	1	4	1	1	3	3	2	1	2	1	1	1	1	1	1	1	1	1	2	3	2	2	2	1	2	4	1
15	2	4	4	1	1	2	1	1	2	1	3	1	4	1	1	1	2	2	3	1	2	2	2	3	2	4	2	2	2	1	1
15	2	2	4	4	1	1	4	4	3	3	1	3	3	1	3	3	4	3	4	4	4	4	4	1	4	1	3	3	4	4	4
15	2	3	4	4	1	2	4	4	4	3	3	3	3	3	3	4	3	4	4	3	3	4	4	3	4	2	4	4	3	3	4
15	2	2	3	4	2	1	4	4	4	4	2	3	1	4	4	4	3	4	2	4	4	4	4	4	2	3	4	4	3	4	4
15	2	3	4	1	1	3	3	2	3	4	3	3	3	1	1	3	3	3	3	3	3	1	4	4	3	3	3	3	3	3	2
16	2	4	2	1	1	4	1	1	1	1	4	1	4	1	1	1	1	1	1	1	1	1	1	4	1	4	1	1	1	4	1
16	2	4	4	2	3	3	1	2	2	1	4	1	3	1	1	1	1	3	3	2	2	1	1	4	2	4	2	2	1	4	4
15	2	3	1	2	2	3	1	2	2	1	4	3	4	2	1	1	2	2	2	2	1	1	3	3	1	3	3	2	1	3	4
17	2	4	1	1	1	4	1	4	1	1	4	1	1	1	1	1	4	1	1	1	1	4	1	4	1	4	1	4	1	2	4
15	2	4	4	2	1	4	1	2	2	2	3	2	4	1	1	3	3	2	3	1	1	1	3	4	1	4	3	2	3	4	3
15	2	4	3	4	3	1	4	2	3	4	2	4	3	4	4	1	3	4	2	4	4	3	3	4	4	1	4	4	2	3	4
16	2	3	4	1	1	3	3	1	2	1	4	2	3	1	1	1	1	1	3	3	1	1	2	3	3	4	3	2	2	4	3
16	2	4	4	1	1	3	1	2	2	1	4	2	4	1	1	1	2	2	2	1	1	1	2	4	3	4	2	2	2	4	1
16	2	3	4	3	3	2	3	4	4	4	4	1	1	1	4	4	4	3	3	1	1	3	3	4	4	4	4	4	4	1	4
16	2	3	4	2	1	4	1	2	4	2	3	3	4	2	1	1	3	4	4	1	2	2	3	3	3	3	2	2	4	2	2
15	2	2	4	4	4	3	4	3	4	4	3	3	3	4	4	3	3	3	3	2	3	3	3	4	4	4	4	3	3	4	4
16	2	3	1	2	2	1	2	3	3	3	1	1	4	1	1	2	2	2	2	1	1	1	2	2	2	1	3	1	2	1	2
16	2	4	2	4	1	2	2	1	1	1	4	1	3	1	1	1	3	4	3	1	1	1	4	4	3	4	1	1	4	4	4
15	2	4	2	1	1	4	1	3	3	1	4	2	4	1	1	1	3	1	2	1	1	1	3	3	1	4	1	2	2	4	1
15	2	4	3	2	2	2	2	3	3	2	3	2	3	2	2	2	3	3	3	3	2	1	2	2	2	4	3	2	2	3	3
15	2	4	3	2	1	3	1	2	2	3	4	1	3	1	1	1	1	2	2	1	1	1	1	2	4	2	4	2	2	4	2
16	2	4	4	4	1	3	1	3	3	3	2	1	4	3	2	3	2	4	2	1	1	1	3	2	3	4	3	2	2	4	1
15	2	3	3	3	2	2	1	3	4	2	3	4	4	1	1	3	1	3	4	1	1	2	3	3	3	2	2	3	3	3	2
16	2	4	3	2	1	4	1	2	2	1	4	1	4	2	1	1	2	1	2	1	1	1	2	2	1	3	2	1	1	4	2
15	2	3	3	3	3	4	3	3	2	2	2	4	3	3	2	1	4	3	2	3	2	2	4	3	2	3	4	4	2	4	3
15	2	3	4	3	1	4	1	4	4	3	4	4	4	3	3	2	2	2	3	3	1	1	2	1	2	3	3	3	3	4	2
15	2	2	3	4	4	1	3	4	2	4	1	1	2	4	4	3	3	4	2	3	1	4	2	4	1	4	2	4	1	2	4
14	2	4	3	2	2	3	1	3	3	2	4	3	3	1	1	1	1	2	3	2	1	1	2	2	1	4	3	3	3	4	3
15	2	4	3	2	4	4	3	2	3	2	2	2	4	1	2	3	3	1	2	2	1	4	3	2	3	3	2	3	2	3	3
15	2	3	4	3	2	3	2	2	1	1	3	3	2	1	1	3	3	3	4	3	1	3	3	4	1	3	4	1	2	4	3
16	2	3	4	3	1	3	3	3	4	3	4	4	2	1	1	4	4	4	2	3	2	4	4	4	4	3	3	4	4	4	4
15	2	4	4	2	1	3	3	3	2	4	1	4	1	1	2	3	2	3	2	2	2	3	4	2	3	4	2	3	4	3	3
15	2	4	3	3	1	3	2	3	4	2	4	2	1	1	1	2	3	2	1	1	2	3	3	3	2	3	2	4	3	4	2
15	2	4	3	1	1	4	1	1	1	1	3	1	4	1	1	1	1	2	3	1	1	1	3	4	2	3	3	3	3	4	1
16	2	4	3	1	1	4	3	1	1	1	4	2	4	1	1	1	1	2	2	1	1	2	1	4	3	4	2	2	3	1	3
15	2	4	4	2	1	3	1	3	3	1	4	3	4	1	1	2	3	4	2	4	1	2	3	4	2	4	3	3	1	4	1
16	2	3	3	3	2	3	2	3	3	2	4	2	3	4	1	3	4	4	4	3	2	2	4	4	3	4	4	4	3	4	4
16	2	3	3	4	2	3	2	2	2	3	3	2	2	3	2	3	4	3	2	3	3	2	4	3	2	4	2	3	4	2	3
14	2	3	4	2	2	4	1	2	1	4	2	3	1	1	2	1	4	4	3	1	1	3	3	2	4	2	1	2	3	2	2
15	2	3	4	4	3	1	4	4	4	2	4	3	2	4	4	4	4	2	2	3	4	4	4	4	4	3	3	4	3	3	3
15	2	4	2	3	2	2	4	3	2	2	4	1	2	2	1	1	3	4	3	1	1	1	3	4	3	4	3	2	3	3	2
15	2	3	4	2	3	2	1	3	2	2	1	2	3	2	1	3	2	2	3	1	1	2	1	2	2	3	3	2	2	3	1
14	2	4	4	4	4	2	3	4	3	2	4	1	2	3	3	1	2	3	3	3	2	3	2	4	4	4	3	3	3	4	3
14	2	2	4	4	4	1	4	4	4	4	2	4	1	4	4	4	4	4	4	4	4	4	4	2	4	3	4	4	4	4	4
14	2	2	3	3	2	2	2	3	3	4	4	3	3	3	3	4	3	3	3	2	2	3	4	3	3	4	3	3	3	4	4
14	2	4	3	1	1	3	1	3	2	2	4	1	3	1	1	1	1	1	2	2	1	2	2	2	1	3	3	2	3	4	2
15	2	3	4	1	2	4	1	3	3	2	3	1	4	1	1	3	3	2	3	3	2	2	2	1	4	4	3	3	3	4	3
14	2	4	3	3	1	4	2	1	2	2	3	1	4	1	1	1	1	2	2	2	1	1	2	3	3	3	2	2	2	3	3
14	2	3	3	3	2	1	3	3	3	3	3	3	2	3	3	3	4	4	3	3	3	3	4	4	3	4	3	4	3	3	3
14	2	4	3	3	1	3	1	1	1	1	3	1	4	1	1	1	3	1	1	1	1	1	3	3	1	3	1	1	3	1	1
14	2	4	3	1	1	4	2	1	1	1	4	2	4	1	1	1	1	2	2	1	1	1	2	4	2	4	2	2	2	4	2
15	2	4	4	2	1	4	1	3	3	2	3	1	4	2	2	1	3	2	3	1	2	2	3	4	2	4	3	1	2	4	2
14	2	3	3	3	3	3	3	3	3	3	3	3	3	3	1	3	3	3	3	3	3	3	3	3	3	4	3	3	3	2	3
15	2	4	4	3	3	3	2	3	2	2	3	2	3	1	1	2	2	2	3	2	1	1	3	3	3	3	3	3	3	3	2
14	2	3	3	1	1	2	1	1	2	2	3	1	3	1	1	1	1	2	2	2	1	1	2	3	4	4	2	2	3	4	3
14	2	4	3	3	1	3	3	2	2	2	4	1	3	3	3	1	3	3	2	2	1	1	3	3	4	4	3	2	2	3	3
14	2	4	2	1	1	4	1	2	2	1	4	1	4	1	1	2	2	2	1	2	1	1	2	3	2	4	3	2	2	3	1
14	2	3	3	3	1	4	2	2	3	2	3	1	4	1	1	2	2	2	1	2	1	2	2	3	3	2	2	2	2	4	1
14	2	4	4	3	2	3	2	2	1	2	4	1	3	1	1	2	2	2	3	1	2	2	3	3	2	4	3	2	3	3	2
15	2	4	3	3	1	4	2	1	2	1	4	1	4	2	1	3	1	1	2	1	1	1	3	3	2	4	2	4	2	4	1
15	2	4	1	1	1	4	1	1	1	1	1	1	1	1	1	1	1	1	1	1	1	1	1	1	1	1	1	1	2	3	3
14	2	4	2	1	1	4	1	1	1	1	4	1	4	1	1	1	1	1	1	1	1	1	2	3	1	4	1	1	1	4	1
14	2	4	1	1	1	4	2	1	1	1	4	1	4	1	1	1	2	1	2	1	1	1	3	3	1	4	2	1	1	4	3
14	2	2	3	4	3	3	3	3	3	3	2	3	2	3	3	2	3	3	2	2	2	3	3	3	3	2	2	3	2	4	4
14	2	4	2	1	1	3	3	1	2	1	3	1	4	2	1	1	1	2	2	1	1	1	2	3	1	3	3	2	3	4	3
15	2	3	3	2	2	4	1	2	2	2	3	2	4	1	1	1	2	2	2	2	2	1	2	3	2	3	2	2	2	4	2
14	2	2	3	4	2	3	4	4	1	3	4	1	1	4	4	4	4	4	4	4	4	1	3	1	3	4	4	2	4	4	4
15	2	3	3	1	4	3	2	1	1	1	3	2	3	3	1	1	1	1	2	1	2	2	1	1	1	3	3	3	1	3	3
14	2	1	2	3	4	3	2	2	3	2	2	2	2	3	1	2	2	1	2	2	1	2	2	2	2	1	1	1	2	4	3
15	2	3	3	3	1	2	2	1	4	4	2	2	1	1	2	4	1	2	2	2	4	3	2	3	2	3	4	1	2	4	4
15	2	3	4	3	2	2	3	3	3	2	3	1	3	2	1	3	3	3	4	2	3	3	3	4	3	4	1	4	3	3	3
16	2	2	4	3	2	2	3	3	4	3	4	2	3	2	1	2	3	3	4	2	3	3	2	2	4	4	3	2	3	2	2
15	2	3	4	4	1	1	4	3	3	3	2	2	2	3	3	3	2	3	4	4	3	2	3	3	4	3	4	3	2	4	3
15	2	2	2	2	3	2	1	2	3	2	3	2	3	1	1	1	1	2	2	2	1	1	3	3	4	4	3	2	2	1	2
15	2	3	3	3	2	3	4	2	2	3	2	1	3	3	2	3	3	3	2	2	2	3	3	3	2	3	3	2	2	4	1
15	2	4	3	2	1	3	2	1	1	1	4	2	4	2	1	1	2	3	2	2	1	2	2	4	2	4	2	3	3	3	2
15	2	3	4	3	2	2	2	2	3	3	4	1	2	2	1	1	1	1	4	1	1	1	3	3	2	3	3	3	2	4	3
16	2	3	4	3	3	2	4	4	4	3	3	1	3	4	3	3	3	2	3	4	3	3	4	3	4	3	4	4	4	4	4
15	2	3	1	1	1	4	1	2	1	3	4	1	4	1	1	1	1	2	1	1	1	1	1	4	2	4	1	2	2	4	1
16	2	4	3	4	3	4	2	2	3	3	4	3	4	2	1	1	2	3	3	1	2	1	1	4	1	4	2	1	1	4	1
16	2	4	3	2	1	3	4	2	3	2	4	2	3	1	1	2	2	2	2	2	2	3	3	3	1	3	2	1	3	4	2
16	2	3	1	3	2	3	4	3	3	3	2	2	3	4	2	1	3	4	3	4	2	1	2	4	3	4	4	4	3	2	2
16	2	3	4	2	1	2	2	3	3	2	4	2	3	1	1	1	3	2	3	3	1	1	3	3	3	4	3	3	4	4	3
16	2	4	1	1	1	4	1	2	2	1	3	1	3	1	1	1	1	2	4	1	1	1	2	2	1	4	3	2	1	4	2
16	2	4	4	3	2	4	2	3	3	2	4	3	4	2	2	2	2	2	3	2	2	2	3	4	3	4	3	3	3	3	2
16	2	4	3	2	3	3	1	1	2	1	4	2	4	1	1	1	2	2	3	1	1	1	3	4	2	3	3	4	2	4	2
16	2	3	3	4	1	2	4	4	4	4	4	4	2	4	4	4	4	3	4	3	4	4	2	4	4	4	4	2	3	4	4
16	2	4	3	2	1	4	2	1	1	1	4	1	4	1	1	1	1	2	2	2	1	1	2	4	1	4	2	2	2	4	1
16	2	4	2	2	2	4	3	3	3	1	2	2	4	1	1	1	3	2	3	3	1	1	3	3	1	3	2	3	3	3	2
16	2	3	4	4	3	3	4	4	4	3	4	3	2	4	3	3	4	3	3	3	4	2	4	4	4	4	4	3	4	4	4
16	2	3	3	2	2	4	1	1	1	1	1	4	4	4	1	1	2	3	3	2	2	1	1	2	4	1	4	1	1	2	4
16	2	3	2	2	1	4	2	3	2	1	4	2	4	1	1	1	3	1	2	3	1	1	3	3	2	3	1	4	2	4	1
16	2	3	4	3	2	3	2	3	3	2	4	3	4	2	1	2	3	3	3	2	2	3	4	4	3	4	3	3	3	4	4
14	2	3	3	3	3	1	4	3	4	3	3	2	3	1	1	3	3	3	3	3	3	3	3	3	2	3	4	2	4	4	1
